# Supplementary material for: 2,2′-(Piperazine-1,4-di­yl)diethanaminium bis­(2-hy­droxy­benzoate)
Source: Acta Crystallogr Sect E Struct Rep Online. 2012 Jul 7;68(Pt 8):o2388. doi: 10.1107/S1600536812030103 (PMC3414313; doi:10.1107/S1600536812030103)
Supplement: Supplementary file 1 [file e-68-o2388-sup1.cif]

##############################################################################
#                                                                            #
# This CIF contains the data in a paper accepted for publication in          #
# Acta Crystallographica Section E. It conforms to the requirements of       #
# Notes for Authors for Acta Crystallographica Section E, and has been       #
# peer reviewed under the auspices of the IUCr Commission on Journals.       #
#                                                                            #
# Full details of the Crystallographic Information File format               #
# are given in the paper "The Crystallographic Information File (CIF):       #
# a New Standard Archive File for Crystallography" by S. R. Hall, F. H.      #
# Allen and I. D. Brown [Acta Cryst. (1991), A47, 655-685].                  #
#                                                                            #
# The current version of the core CIF dictionary is obtainable from          #
# ftp://ftp.iucr.org/pub/cif_core.dic.                                       #
#                                                                            #
# Software is freely available for graphical display of the structure(s)     #
# in this CIF. For information consult the CIF software page                 #
# http://www.iucr.org/resources/cif/software.                                #
#                                                                            #
# This file may be used for bona fide research purposes within the           #
# scientific community so long as proper attribution is given to the journal # 
# article from which it was obtained.                                        #
#                                                                            #
##############################################################################
data_I
_audit_creation_method     SHELXL-97
_chemical_name_systematic
;
2,2'-(Piperazine-1,4-diyl)diethanaminium bis(2-hydroxybenzoate)
;
_chemical_name_common     .
_chemical_formula_moiety     'C8 H22 N4 2+, 2(C7 H5 O3 -)'
_chemical_formula_sum     'C22 H32 N4 O6'
_chemical_formula_iupac     'C8 H22 N4 2+, 2C7 H5 O3 -'
_chemical_formula_weight     448.52
_chemical_melting_point     .
_symmetry_cell_setting     monoclinic
_symmetry_space_group_name_H-M     'P 21/c'
_symmetry_space_group_name_Hall     '-P 2ybc'
loop_
    _symmetry_equiv_pos_as_xyz
    'x, y, z'
    '-x, y+1/2, -z+1/2'
    '-x, -y, -z'
    'x, -y-1/2, z-1/2'
_cell_length_a     11.5374(4)
_cell_length_b     6.4759(2)
_cell_length_c     15.5264(6)
_cell_angle_alpha     90.00
_cell_angle_beta     104.207(2)
_cell_angle_gamma     90.00
_cell_volume     1124.58(7)
_cell_formula_units_Z     2
_cell_measurement_reflns_used     26933
_cell_measurement_theta_min     1.00
_cell_measurement_theta_max     30.03
_cell_measurement_temperature     180(2)
_exptl_crystal_description     block
_exptl_crystal_colour     yellow
_exptl_crystal_size_max     0.37
_exptl_crystal_size_mid     0.10
_exptl_crystal_size_min     0.05
_exptl_crystal_density_diffrn     1.325
_exptl_crystal_density_meas     .
_exptl_crystal_density_method     'not measured'
_exptl_crystal_F_000     480
_exptl_absorpt_coefficient_mu     0.097
_exptl_absorpt_correction_type     multi-scan
_exptl_absorpt_process_details     '(SORTAV; Blessing, 1995)'
_exptl_absorpt_correction_T_min     0.852
_exptl_absorpt_correction_T_max     0.995
_exptl_special_details
;
The --OH and --NH~3~ hydrogen atoms were located and their positions were
refined satisfactorily.
;
_diffrn_ambient_temperature     180(2)
_diffrn_radiation_type     MoK\a
_diffrn_radiation_wavelength     0.71073
_diffrn_radiation_source     'fine-focus sealed tube'
_diffrn_radiation_monochromator     graphite
_diffrn_measurement_device_type     'Nonius KappaCCD'
_diffrn_measurement_method     'Thin slice \w and \f scans'
_diffrn_reflns_number     19655
_diffrn_reflns_av_R_equivalents     0.0645
_diffrn_reflns_av_sigmaI/netI     0.0548
_diffrn_reflns_theta_min     3.61
_diffrn_reflns_theta_max     29.98
_diffrn_reflns_theta_full     29.98
_diffrn_measured_fraction_theta_max     0.996
_diffrn_measured_fraction_theta_full     0.996
_diffrn_reflns_limit_h_min     -16
_diffrn_reflns_limit_h_max     16
_diffrn_reflns_limit_k_min     -8
_diffrn_reflns_limit_k_max     9
_diffrn_reflns_limit_l_min     -21
_diffrn_reflns_limit_l_max     21
_refine_special_details
;
Refinement of <i>F</i>^2^ against ALL reflections. The weighted <i>R</i>-factor
<i>wR</i> and goodness of fit <i>S</i> are based on <i>F</i>^2^, conventional
<i>R</i>-factors <i>R</i> are based on <i>F</i>, with <i>F</i> set to zero for
negative <i>F</i>^2^. The threshold expression of <i>F</i>^2^ >
\s(<i>F</i>^2^) is used only for calculating <i>R</i>-factors(gt) <i>etc</i>.
and is not relevant to the choice of reflections for refinement.
<i>R</i>-factors based on <i>F</i>^2^ are statistically about twice as large
as those based on <i>F</i>, and <i>R</i>- factors based on ALL data will be
even larger.
;
_reflns_number_total     3261
_reflns_number_gt     2013
_reflns_threshold_expression     I>2\s(I)
_refine_ls_structure_factor_coef     Fsqd
_refine_ls_matrix_type     full
_refine_ls_R_factor_all     0.0945
_refine_ls_R_factor_gt     0.0503
_refine_ls_wR_factor_gt     0.1306
_refine_ls_wR_factor_ref     0.1469
_refine_ls_goodness_of_fit_ref     1.083
_refine_ls_restrained_S_all     1.083
_refine_ls_number_reflns     3261
_refine_ls_number_parameters     157
_refine_ls_number_restraints     0
_refine_ls_hydrogen_treatment     mixed
_refine_ls_weighting_scheme     calc
_refine_ls_weighting_details
         'calc w=1/[\s^2^(Fo^2^)+(0.0714P)^2^+0.0149P] where P=(Fo^2^+2Fc^2^)/3'
_atom_sites_solution_hydrogens     difmap
_atom_sites_solution_primary     direct
_atom_sites_solution_secondary     difmap
_refine_ls_shift/su_max     0.000
_refine_ls_shift/su_mean     0.000
_refine_diff_density_max     0.335
_refine_diff_density_min     -0.276
_refine_ls_extinction_method     none
_refine_ls_extinction_coef     .
loop_
    _atom_type_symbol
    _atom_type_description
    _atom_type_scat_dispersion_real
    _atom_type_scat_dispersion_imag
    _atom_type_scat_source
    'C' 'C' 0.0033 0.0016
                         'International Tables Vol C Tables 4.2.6.8 and 6.1.1.4'
    'H' 'H' 0.0000 0.0000
                         'International Tables Vol C Tables 4.2.6.8 and 6.1.1.4'
    'N' 'N' 0.0061 0.0033
                         'International Tables Vol C Tables 4.2.6.8 and 6.1.1.4'
    'O' 'O' 0.0106 0.0060
                         'International Tables Vol C Tables 4.2.6.8 and 6.1.1.4'
_computing_data_collection     '<i>COLLECT</i> (Nonius, 1998)'
_computing_cell_refinement     '<i>SCALEPACK</i> (Otwinowski & Minor, 1997)'
_computing_data_reduction
;
<i>DENZO</i> (Otwinowski & Minor, 1997), <i>SCALEPACK</i> and
<i>SORTAV</i>
(Blessing, 1995)
;
_computing_structure_solution     '<i>SIR92</i> (Altomare <i>et al.</i>, 1994)'
_computing_structure_refinement     '<i>SHELXL97</i> (Sheldrick, 2008)'
_computing_molecular_graphics
;
<i>ORTEP-3 for Windows</i> (Farrugia, 1997), <i>POV-RAY</i> (Cason,
2004) and
<i>Mercury</i> (Macrae <i>et al.</i>, 2008)
;
_computing_publication_material
              '<i>SHELXL97</i> (Sheldrick, 2008) and <i>PLATON</i> (Spek, 2009)'
loop_
    _atom_site_type_symbol
    _atom_site_label
    _atom_site_fract_x
    _atom_site_fract_y
    _atom_site_fract_z
    _atom_site_U_iso_or_equiv
    _atom_site_adp_type
    _atom_site_calc_flag
    _atom_site_refinement_flags
    _atom_site_occupancy
    _atom_site_symmetry_multiplicity
    _atom_site_disorder_assembly
    _atom_site_disorder_group
    N N1 0.39360(12) 0.1995(2) 0.71495(9) 0.0296(3) Uani d . 1 1 . .
    H H1A 0.4724(16) 0.215(2) 0.7117(11) 0.036 Uiso d . 1 1 . .
    H H1B 0.3890(14) 0.076(3) 0.7403(10) 0.036 Uiso d . 1 1 . .
    H H1C 0.3822(14) 0.299(3) 0.7516(11) 0.036 Uiso d . 1 1 . .
    C C2 0.30579(14) 0.2076(2) 0.62703(10) 0.0355(4) Uani d . 1 1 . .
    H H2A 0.2242 0.1866 0.6352 0.043 Uiso calc R 1 1 . .
    H H2B 0.3228 0.0945 0.5890 0.043 Uiso calc R 1 1 . .
    C C3 0.31138(13) 0.4123(2) 0.58149(11) 0.0328(4) Uani d . 1 1 . .
    H H3A 0.2467 0.4186 0.5262 0.039 Uiso calc R 1 1 . .
    H H3B 0.2985 0.5257 0.6209 0.039 Uiso calc R 1 1 . .
    N N4 0.42749(11) 0.44057(19) 0.55982(8) 0.0321(3) Uani d . 1 1 . .
    C C5 0.43393(14) 0.3166(2) 0.48157(11) 0.0350(4) Uani d . 1 1 . .
    H H5A 0.3691 0.3593 0.4302 0.042 Uiso calc R 1 1 . .
    H H5B 0.4219 0.1691 0.4937 0.042 Uiso calc R 1 1 . .
    C C6 0.44661(14) 0.6567(2) 0.54111(10) 0.0332(4) Uani d . 1 1 . .
    H H6A 0.4446 0.7419 0.5937 0.040 Uiso calc R 1 1 . .
    H H6B 0.3817 0.7044 0.4907 0.040 Uiso calc R 1 1 . .
    C C7 0.80219(12) 0.2749(2) 0.66915(9) 0.0261(3) Uani d . 1 1 . .
    C C8 0.84808(13) 0.4670(2) 0.70044(10) 0.0307(3) Uani d . 1 1 . .
    H H8 0.8129 0.5394 0.7408 0.037 Uiso calc R 1 1 . .
    C C9 0.94297(13) 0.5555(2) 0.67466(11) 0.0356(4) Uani d . 1 1 . .
    H H9 0.9731 0.6863 0.6973 0.043 Uiso calc R 1 1 . .
    C C10 0.99343(14) 0.4510(3) 0.61536(11) 0.0390(4) Uani d . 1 1 . .
    H H10 1.0584 0.5111 0.5968 0.047 Uiso calc R 1 1 . .
    C C11 0.95065(15) 0.2608(3) 0.58287(11) 0.0381(4) Uani d . 1 1 . .
    H H11 0.9861 0.1908 0.5420 0.046 Uiso calc R 1 1 . .
    C C12 0.85550(13) 0.1702(2) 0.60957(10) 0.0306(3) Uani d . 1 1 . .
    C C13 0.69936(13) 0.1830(2) 0.69894(9) 0.0273(3) Uani d . 1 1 . .
    O O14 0.64524(9) 0.28943(15) 0.74448(7) 0.0321(3) Uani d . 1 1 . .
    O O15 0.67079(11) -0.00229(16) 0.67621(7) 0.0393(3) Uani d . 1 1 . .
    O O16 0.81677(11) -0.01682(18) 0.57563(8) 0.0418(3) Uani d . 1 1 . .
    H H16 0.7652(17) -0.055(3) 0.5996(14) 0.050 Uiso d . 1 1 . .
loop_
    _atom_site_aniso_label
    _atom_site_aniso_U_11
    _atom_site_aniso_U_22
    _atom_site_aniso_U_33
    _atom_site_aniso_U_12
    _atom_site_aniso_U_13
    _atom_site_aniso_U_23
    N1 0.0299(7) 0.0264(7) 0.0360(7) -0.0006(6) 0.0145(6) 0.0013(6)
    C2 0.0369(8) 0.0391(9) 0.0326(8) -0.0098(7) 0.0124(7) -0.0004(7)
    C3 0.0312(8) 0.0365(9) 0.0327(8) 0.0006(7) 0.0115(6) 0.0030(7)
    N4 0.0301(7) 0.0310(7) 0.0359(7) -0.0020(5) 0.0091(5) 0.0064(6)
    C5 0.0381(8) 0.0336(8) 0.0345(9) -0.0029(7) 0.0111(7) 0.0020(7)
    C6 0.0362(8) 0.0299(8) 0.0339(8) 0.0013(7) 0.0094(7) 0.0017(7)
    C7 0.0249(7) 0.0260(7) 0.0270(7) 0.0011(6) 0.0057(6) 0.0028(6)
    C8 0.0265(7) 0.0302(8) 0.0359(8) 0.0007(6) 0.0084(6) -0.0030(7)
    C9 0.0298(8) 0.0322(8) 0.0435(9) -0.0052(7) 0.0068(7) 0.0011(7)
    C10 0.0289(8) 0.0464(10) 0.0434(9) -0.0028(7) 0.0123(7) 0.0066(8)
    C11 0.0355(8) 0.0446(10) 0.0387(9) 0.0066(7) 0.0180(7) 0.0010(7)
    C12 0.0332(8) 0.0278(7) 0.0309(8) 0.0021(6) 0.0076(6) 0.0013(6)
    C13 0.0294(7) 0.0254(7) 0.0266(7) -0.0011(6) 0.0061(6) 0.0025(6)
    O14 0.0321(6) 0.0299(6) 0.0379(6) 0.0002(4) 0.0154(5) -0.0010(5)
    O15 0.0528(7) 0.0291(6) 0.0409(6) -0.0125(5) 0.0210(5) -0.0062(5)
    O16 0.0532(8) 0.0314(6) 0.0466(7) -0.0046(5) 0.0234(6) -0.0111(5)
_geom_special_details
;
All e.s.d.'s (except the e.s.d. in the dihedral angle between two l.s. planes)
are estimated using the full covariance matrix. The cell e.s.d.'s are taken
into account individually in the estimation of e.s.d.'s in distances, angles
and torsion angles; correlations between e.s.d.'s in cell parameters are only
used when they are defined by crystal symmetry. An approximate (isotropic)
treatment of cell e.s.d.'s is used for estimating e.s.d.'s involving l.s.
planes.
;
loop_
    _geom_bond_atom_site_label_1
    _geom_bond_atom_site_label_2
    _geom_bond_site_symmetry_2
    _geom_bond_distance
    _geom_bond_publ_flag
    N1 C2 . 1.488(2) ?
    N1 H1A . 0.929(17) ?
    N1 H1B . 0.900(18) ?
    N1 H1C . 0.892(18) ?
    C2 C3 . 1.511(2) ?
    C2 H2A . 0.9900 ?
    C2 H2B . 0.9900 ?
    C3 N4 . 1.4706(19) ?
    C3 H3A . 0.9900 ?
    C3 H3B . 0.9900 ?
    N4 C6 . 1.4572(19) ?
    N4 C5 . 1.473(2) ?
    C5 C6 3_666 1.514(2) ?
    C5 H5A . 0.9900 ?
    C5 H5B . 0.9900 ?
    C6 C5 3_666 1.514(2) ?
    C6 H6A . 0.9900 ?
    C6 H6B . 0.9900 ?
    C7 C8 . 1.392(2) ?
    C7 C12 . 1.404(2) ?
    C7 C13 . 1.498(2) ?
    C8 C9 . 1.379(2) ?
    C8 H8 . 0.9500 ?
    C9 C10 . 1.381(2) ?
    C9 H9 . 0.9500 ?
    C10 C11 . 1.376(2) ?
    C10 H10 . 0.9500 ?
    C11 C12 . 1.394(2) ?
    C11 H11 . 0.9500 ?
    C12 O16 . 1.3524(18) ?
    C13 O14 . 1.2575(17) ?
    C13 O15 . 1.2714(17) ?
    O16 H16 . 0.81(2) ?
loop_
    _geom_angle_atom_site_label_1
    _geom_angle_atom_site_label_2
    _geom_angle_atom_site_label_3
    _geom_angle_site_symmetry_1
    _geom_angle_site_symmetry_3
    _geom_angle
    _geom_angle_publ_flag
    C2 N1 H1A . . 113.7(10) ?
    C2 N1 H1B . . 109.4(10) ?
    H1A N1 H1B . . 106.6(14) ?
    C2 N1 H1C . . 112.7(10) ?
    H1A N1 H1C . . 104.7(15) ?
    H1B N1 H1C . . 109.4(15) ?
    N1 C2 C3 . . 111.24(13) ?
    N1 C2 H2A . . 109.4 ?
    C3 C2 H2A . . 109.4 ?
    N1 C2 H2B . . 109.4 ?
    C3 C2 H2B . . 109.4 ?
    H2A C2 H2B . . 108.0 ?
    N4 C3 C2 . . 111.24(12) ?
    N4 C3 H3A . . 109.4 ?
    C2 C3 H3A . . 109.4 ?
    N4 C3 H3B . . 109.4 ?
    C2 C3 H3B . . 109.4 ?
    H3A C3 H3B . . 108.0 ?
    C6 N4 C3 . . 110.87(12) ?
    C6 N4 C5 . . 108.55(12) ?
    C3 N4 C5 . . 110.73(11) ?
    N4 C5 C6 . 3_666 111.26(12) ?
    N4 C5 H5A . . 109.4 ?
    C6 C5 H5A 3_666 . 109.4 ?
    N4 C5 H5B . . 109.4 ?
    C6 C5 H5B 3_666 . 109.4 ?
    H5A C5 H5B . . 108.0 ?
    N4 C6 C5 . 3_666 110.31(13) ?
    N4 C6 H6A . . 109.6 ?
    C5 C6 H6A 3_666 . 109.6 ?
    N4 C6 H6B . . 109.6 ?
    C5 C6 H6B 3_666 . 109.6 ?
    H6A C6 H6B . . 108.1 ?
    C8 C7 C12 . . 118.06(14) ?
    C8 C7 C13 . . 120.61(13) ?
    C12 C7 C13 . . 121.33(13) ?
    C9 C8 C7 . . 122.09(14) ?
    C9 C8 H8 . . 119.0 ?
    C7 C8 H8 . . 119.0 ?
    C8 C9 C10 . . 118.95(15) ?
    C8 C9 H9 . . 120.5 ?
    C10 C9 H9 . . 120.5 ?
    C11 C10 C9 . . 120.74(15) ?
    C11 C10 H10 . . 119.6 ?
    C9 C10 H10 . . 119.6 ?
    C10 C11 C12 . . 120.36(15) ?
    C10 C11 H11 . . 119.8 ?
    C12 C11 H11 . . 119.8 ?
    O16 C12 C11 . . 118.04(14) ?
    O16 C12 C7 . . 122.17(13) ?
    C11 C12 C7 . . 119.79(14) ?
    O14 C13 O15 . . 122.86(13) ?
    O14 C13 C7 . . 119.76(13) ?
    O15 C13 C7 . . 117.39(13) ?
    C12 O16 H16 . . 107.4(14) ?
loop_
    _geom_torsion_atom_site_label_1
    _geom_torsion_atom_site_label_2
    _geom_torsion_atom_site_label_3
    _geom_torsion_atom_site_label_4
    _geom_torsion_site_symmetry_1
    _geom_torsion_site_symmetry_2
    _geom_torsion_site_symmetry_3
    _geom_torsion_site_symmetry_4
    _geom_torsion
    _geom_torsion_publ_flag
    N1 C2 C3 N4 . . . . 64.77(17) ?
    C2 C3 N4 C6 . . . . -162.96(13) ?
    C2 C3 N4 C5 . . . . 76.48(16) ?
    C6 N4 C5 C6 . . . 3_666 58.44(17) ?
    C3 N4 C5 C6 . . . 3_666 -179.64(12) ?
    C3 N4 C6 C5 . . . 3_666 -179.69(12) ?
    C5 N4 C6 C5 . . . 3_666 -57.85(17) ?
    C12 C7 C8 C9 . . . . 0.1(2) ?
    C13 C7 C8 C9 . . . . 179.72(13) ?
    C7 C8 C9 C10 . . . . 0.5(2) ?
    C8 C9 C10 C11 . . . . -0.5(2) ?
    C9 C10 C11 C12 . . . . -0.1(2) ?
    C10 C11 C12 O16 . . . . 179.96(14) ?
    C10 C11 C12 C7 . . . . 0.7(2) ?
    C8 C7 C12 O16 . . . . -179.88(13) ?
    C13 C7 C12 O16 . . . . 0.5(2) ?
    C8 C7 C12 C11 . . . . -0.7(2) ?
    C13 C7 C12 C11 . . . . 179.64(13) ?
    C8 C7 C13 O14 . . . . 8.1(2) ?
    C12 C7 C13 O14 . . . . -172.27(13) ?
    C8 C7 C13 O15 . . . . -172.00(13) ?
    C12 C7 C13 O15 . . . . 7.6(2) ?
loop_
    _geom_hbond_atom_site_label_D
    _geom_hbond_atom_site_label_H
    _geom_hbond_atom_site_label_A
    _geom_hbond_site_symmetry_A
    _geom_hbond_distance_DH
    _geom_hbond_distance_HA
    _geom_hbond_distance_DA
    _geom_hbond_angle_DHA
    N1 H1A O14 . 0.929(17) 1.992(18) 2.8853(17) 160.9(14)
    N1 H1B O14 2_646 0.900(18) 1.923(19) 2.7909(17) 161.5(14)
    N1 H1C O15 2_656 0.892(18) 1.902(19) 2.7843(17) 169.9(15)
    O16 H16 O15 . 0.81(2) 1.83(2) 2.5641(16) 149.4(19)
_iucr_refine_instructions_details
;
TITL  up1112 (S_20) in P2(1)/c
CELL  0.7107  11.5374   6.4759  15.5264  90 104.207  90
ZERR       2   0.0004   0.0002   0.0006   0   0.002   0
LATT   1
SYMM   -X    ,   Y+.50,  -Z+.50
SFAC     C    H    N    O
UNIT    44   64    8   12
EQIV $1 -x+1, y-1/2, -z+3/2
EQIV $2 -x+1, y+1/2, -z+3/2
TEMP -93
SIZE 0.37 0.10 0.05
L.S. 10
ACTA
BOND $H
CONF
HTAB N1 O14
HTAB N1 O14_$1
HTAB N1 O15_$2
HTAB O16 O15
FMAP 2
PLAN 5
SHEL 5.8 0
WGHT    0.071400    0.014900
FVAR       0.46289
N1    3    0.393600    0.199537    0.714949    11.00000    0.02994    0.02637 =
         0.03599    0.00128    0.01452   -0.00063
H1A   2    0.472427    0.215374    0.711738    11.00000   -1.20000
H1B   2    0.388980    0.075799    0.740335    11.00000   -1.20000
H1C   2    0.382171    0.299427    0.751561    11.00000   -1.20000
C2    1    0.305791    0.207560    0.627026    11.00000    0.03687    0.03905 =
         0.03259   -0.00041    0.01236   -0.00985
AFIX  23
H2A   2    0.224189    0.186559    0.635242    11.00000   -1.20000
H2B   2    0.322771    0.094535    0.588968    11.00000   -1.20000
AFIX   0
C3    1    0.311378    0.412275    0.581487    11.00000    0.03125    0.03648 =
         0.03269    0.00297    0.01146    0.00061
AFIX  23
H3A   2    0.246699    0.418580    0.526242    11.00000   -1.20000
H3B   2    0.298511    0.525715    0.620866    11.00000   -1.20000
AFIX   0
N4    3    0.427492    0.440574    0.559819    11.00000    0.03005    0.03100 =
         0.03587    0.00639    0.00913   -0.00197
C5    1    0.433931    0.316615    0.481566    11.00000    0.03805    0.03360 =
         0.03454    0.00202    0.01111   -0.00288
AFIX  23
H5A   2    0.369075    0.359256    0.430157    11.00000   -1.20000
H5B   2    0.421948    0.169068    0.493660    11.00000   -1.20000
AFIX   0
C6    1    0.446609    0.656698    0.541106    11.00000    0.03619    0.02995 =
         0.03386    0.00169    0.00944    0.00130
AFIX  23
H6A   2    0.444564    0.741866    0.593663    11.00000   -1.20000
H6B   2    0.381750    0.704421    0.490722    11.00000   -1.20000
AFIX   0
C7    1    0.802190    0.274854    0.669150    11.00000    0.02486    0.02597 =
         0.02704    0.00276    0.00566    0.00108
C8    1    0.848079    0.466981    0.700437    11.00000    0.02645    0.03019 =
         0.03590   -0.00297    0.00837    0.00071
AFIX  43
H8    2    0.812924    0.539404    0.740823    11.00000   -1.20000
AFIX   0
C9    1    0.942970    0.555526    0.674661    11.00000    0.02984    0.03220 =
         0.04353    0.00112    0.00677   -0.00520
AFIX  43
H9    2    0.973144    0.686329    0.697335    11.00000   -1.20000
AFIX   0
C10   1    0.993429    0.450996    0.615356    11.00000    0.02893    0.04641 =
         0.04343    0.00660    0.01228   -0.00280
AFIX  43
H10   2    1.058401    0.511105    0.596796    11.00000   -1.20000
AFIX   0
C11   1    0.950651    0.260834    0.582874    11.00000    0.03549    0.04465 =
         0.03870    0.00104    0.01805    0.00663
AFIX  43
H11   2    0.986127    0.190846    0.542031    11.00000   -1.20000
AFIX   0
C12   1    0.855500    0.170234    0.609567    11.00000    0.03317    0.02776 =
         0.03086    0.00130    0.00762    0.00210
C13   1    0.699360    0.183045    0.698936    11.00000    0.02939    0.02541 =
         0.02663    0.00251    0.00605   -0.00114
O14   4    0.645243    0.289432    0.744484    11.00000    0.03208    0.02990 =
         0.03788   -0.00103    0.01535    0.00019
O15   4    0.670788   -0.002288    0.676208    11.00000    0.05277    0.02913 =
         0.04092   -0.00616    0.02100   -0.01249
O16   4    0.816767   -0.016823    0.575634    11.00000    0.05324    0.03140 =
         0.04663   -0.01109    0.02343   -0.00457
H16   2    0.765232   -0.054531    0.599606    11.00000   -1.20000
HKLF 4
REM   up1112 (S_20) in P2(1)/c
REM R1 =  0.0503 for   2013 Fo > 4sig(Fo)  and  0.0945 for all   3261 data
REM    157 parameters refined using      0 restraints
END
;
data_global
_journal_date_recd_electronic     2012-04-26
_journal_date_accepted     2012-07-02
_journal_name_full     'Acta Crystallographica, Section E'
_journal_year     2012
_journal_volume     68
_journal_issue      8
_journal_page_first     o2388
_journal_page_last     o2388
_journal_paper_category     QO
_journal_paper_doi     10.1107/S1600536812030103
_journal_coeditor_code     JJ2133
_publ_contact_author_name     'Ignacy Cukrowski'
_publ_contact_author_address
;
Department of Chemistry
University of Pretoria
Private Bag X20
Hatfield 0028
South Africa
;
_publ_contact_author_email     'ignacy.cukrowski@up.ac.za'
_publ_contact_author_fax     '+27 12 420 4687'
_publ_contact_author_phone     '+27 12 420 3988'
_publ_section_title
;
2,2'-(Piperazine-1,4-diyl)diethanaminium bis(2-hydroxybenzoate)
;
loop_
    _publ_author_name
    _publ_author_footnote
    _publ_author_address
    'Cukrowski, Ignacy' .
;
Department of Chemistry
University of Pretoria
Private Bag X20
Hatfield 0028
South Africa
;
    'Adeyinka, Adedapo S.' .
;
Department of Chemistry
University of Pretoria
Private Bag X20
Hatfield 0028
South Africa
;
    'Liles, David C.' .
;
Department of Chemistry
University of Pretoria
Private Bag X20
Hatfield 0028
South Africa
;
