# Supplementary material for: 2,2′-(Piperazine-1,4-di­yl)diethanaminium bis­(2-hy­droxy­benzoate)
Source: Acta Crystallogr Sect E Struct Rep Online. 2012 Jul 7;68(Pt 8):o2388. doi: 10.1107/S1600536812030103 (PMC3414313; doi:10.1107/S1600536812030103)
Supplement: Supplementary file 2 [file e-68-o2388-Isup2.hkl]

# 
# h,k,l, Fc-squared, Fo-squared, sigma(Fo-squared) and status flag 
# 
data_I
_shelx_title '  up1112 (S_20) in P2(1)/c' 
_shelx_refln_list_code          4 
_shelx_F_calc_maximum      147.26 
_exptl_crystal_F_000       480.00 
_reflns_d_resolution_high  0.7112 
 
loop_ 
 _symmetry_equiv_pos_as_xyz 
 'x, y, z' 
 '-x, y+1/2, -z+1/2' 
 '-x, -y, -z' 
 'x, -y-1/2, z-1/2' 
 
_cell_length_a    11.5374 
_cell_length_b     6.4759 
_cell_length_c    15.5264 
_cell_angle_alpha  90.000 
_cell_angle_beta  104.207 
_cell_angle_gamma  90.000 
 
_shelx_F_squared_multiplier     1.000 
 
loop_ 
 _refln_index_h 
 _refln_index_k 
 _refln_index_l 
 _refln_F_squared_calc 
 _refln_F_squared_meas 
 _refln_F_squared_sigma 
 _refln_observed_status 
   2   0   0      168.25      214.66      4.43 o 
   3   0   0     3398.93     3322.73     82.20 o 
   4   0   0     1484.60     1458.89     29.91 o 
   5   0   0     1101.92     1096.87     24.87 o 
   6   0   0     1318.70     1412.13     27.72 o 
   7   0   0      514.50      518.93     10.25 o 
   8   0   0     1851.25     1934.48     41.61 o 
   9   0   0        5.35        1.50      2.51 o 
  10   0   0       10.07       15.25      3.54 o 
  11   0   0       56.61       45.11      4.95 o 
  12   0   0        7.63        8.26      3.15 o 
  13   0   0       24.60       20.12      5.45 o 
  14   0   0       46.77       54.77      7.71 o 
  15   0   0        0.61       -3.92      9.89 o 
   1   1   0      291.08      314.58     16.59 o 
   2   1   0     2825.08     2478.88     36.38 o 
   3   1   0       58.46       47.29      2.81 o 
   4   1   0       71.38       56.98      1.31 o 
   5   1   0      365.82      383.43     10.65 o 
   6   1   0       93.38      108.49      2.58 o 
   7   1   0      355.70      349.22      6.73 o 
   8   1   0      115.95       98.12      2.43 o 
   9   1   0      319.83      324.78      7.39 o 
  10   1   0       19.77       12.46      2.48 o 
  11   1   0        4.06        4.34      1.98 o 
  12   1   0       55.27       47.75      3.52 o 
  13   1   0       84.78       88.87      7.96 o 
  14   1   0        8.55        9.05      5.45 o 
  15   1   0       14.24       11.44      5.63 o 
   0   2   0      157.40       87.44      2.26 o 
   1   2   0     1991.77     1700.75     24.45 o 
   2   2   0       81.56       58.46      1.99 o 
   3   2   0      245.13      242.30      5.66 o 
   4   2   0      100.28      100.06      2.01 o 
   5   2   0        1.01        0.58      1.20 o 
   6   2   0      336.55      307.32      7.22 o 
   7   2   0       91.75       98.99      2.60 o 
   8   2   0       33.71       33.35      2.04 o 
   9   2   0       20.08       16.73      1.94 o 
  10   2   0        5.94        5.36      2.24 o 
  11   2   0        0.85       -2.37      3.85 o 
  12   2   0      249.05      282.64     14.25 o 
  13   2   0        4.26        5.32      3.58 o 
  14   2   0        0.03        1.52      4.27 o 
  15   2   0        2.23        5.65      5.50 o 
   1   3   0     1378.35     1545.00     24.64 o 
   2   3   0        5.75        3.49      1.18 o 
   3   3   0       56.00       59.83      1.64 o 
   4   3   0      144.51      146.86      3.43 o 
   5   3   0       45.83       53.70      2.05 o 
   6   3   0      248.72      247.88      5.80 o 
   7   3   0      273.08      265.70      6.11 o 
   8   3   0       40.75       57.85      7.51 o 
   9   3   0       71.69       66.02      2.47 o 
  10   3   0        2.79       -2.93      2.93 o 
  11   3   0       17.48       12.00      3.95 o 
  12   3   0        5.34       14.06      4.80 o 
  13   3   0       40.90       34.55      5.44 o 
  14   3   0       48.60       46.16      6.52 o 
   0   4   0     2272.04     2553.13     61.84 o 
   1   4   0      120.70      128.50      3.59 o 
   2   4   0      187.73      205.91      4.05 o 
   3   4   0       60.72       61.46      2.52 o 
   4   4   0       49.47       59.49      2.61 o 
   5   4   0      139.24      146.75      5.08 o 
   6   4   0      285.63      276.83     10.40 o 
   7   4   0      153.50      173.87     10.37 o 
   8   4   0       51.25       44.46      2.84 o 
   9   4   0       24.50       21.63      3.00 o 
  10   4   0        0.46       -4.39      4.39 o 
  11   4   0        0.01       -1.87      3.69 o 
  12   4   0        0.00       -2.90      4.92 o 
  13   4   0       18.94       18.14      6.16 o 
  14   4   0        0.07        5.55      7.78 o 
   1   5   0       62.53       52.29      3.40 o 
   2   5   0       27.14       24.73      2.39 o 
   3   5   0       13.39       10.16      2.04 o 
   4   5   0        4.02        2.59      1.84 o 
   5   5   0       49.25       48.88      2.43 o 
   6   5   0      181.51      197.67      5.72 o 
   7   5   0       11.17       15.67      2.86 o 
   8   5   0       11.44       13.68      3.55 o 
   9   5   0       46.44       50.20      5.19 o 
  10   5   0        1.55        4.43      5.27 o 
  11   5   0        4.59       -4.35      5.88 o 
  12   5   0        8.85       10.62      5.67 o 
  13   5   0        6.97        5.99      8.64 o 
   0   6   0      189.81      185.87      7.90 o 
   1   6   0       67.24       66.33      4.14 o 
   2   6   0       40.52       35.47      2.91 o 
   3   6   0       40.10       36.56      3.17 o 
   4   6   0       70.31       72.05      4.56 o 
   5   6   0        1.09       -0.40      2.74 o 
   6   6   0       52.18       45.91      3.53 o 
   7   6   0       73.38       88.65      5.16 o 
   8   6   0        0.09        7.88      4.86 o 
   9   6   0        7.22        7.21      6.00 o 
  10   6   0        8.71        9.71      6.47 o 
  11   6   0        0.17       -0.77      6.63 o 
   1   7   0        1.56        2.54      2.79 o 
   2   7   0        4.33        5.66      3.13 o 
   3   7   0       35.50       27.61      3.68 o 
   4   7   0       25.79       30.58      3.97 o 
   5   7   0       90.47       86.65      4.86 o 
   6   7   0      128.08      128.59      6.20 o 
   7   7   0        0.81       -5.39      5.62 o 
   8   7   0        1.68       -5.90      5.90 o 
   9   7   0       38.87       29.55     11.09 o 
  10   7   0        0.05        7.95     10.04 o 
   0   8   0      123.67      126.13     14.09 o 
   1   8   0       24.42       26.36      5.01 o 
   2   8   0       23.65       25.90      5.73 o 
   3   8   0       12.83        9.64      4.34 o 
   4   8   0        6.48        2.05      5.37 o 
   5   8   0        0.44        3.68      6.48 o 
   6   8   0       17.89       16.07      5.62 o 
   7   8   0       61.98       69.93     10.83 o 
   1   9   0        3.35       -1.84      9.63 o 
   2   9   0        5.75        8.59     11.06 o 
 -15   1   1       18.32       14.20      5.98 o 
 -14   1   1       33.57       28.12      4.91 o 
 -13   1   1       16.86       20.04      4.95 o 
 -12   1   1       20.41       22.56      3.37 o 
 -11   1   1        0.08       -2.02      2.02 o 
 -10   1   1       19.39       24.74      3.87 o 
  -9   1   1        9.90       13.02      2.60 o 
  -8   1   1      180.43      180.48      5.36 o 
  -7   1   1      879.70      875.82     13.98 o 
  -6   1   1     1756.09     1874.57     35.36 o 
  -5   1   1        8.42       12.80      1.41 o 
  -4   1   1      478.83      493.62      8.43 o 
  -3   1   1       11.96       12.46      1.51 o 
  -2   1   1      646.62      564.46      7.69 o 
  -1   1   1        0.47        5.97      0.77 o 
   1   1   1     1321.14     1315.18     23.71 o 
   2   1   1     8363.79     8214.20    119.77 o 
   3   1   1     2167.05     1991.75     30.89 o 
   4   1   1       49.49       55.08      1.54 o 
   5   1   1      131.71      142.88      2.81 o 
   6   1   1        4.06        1.96      1.05 o 
   7   1   1       64.49       65.29      3.20 o 
   8   1   1       14.20       13.78      1.42 o 
   9   1   1      377.85      411.67      8.09 o 
  10   1   1       96.02      102.16      7.40 o 
  11   1   1        2.93       -0.62      1.87 o 
  12   1   1        1.89        1.27      2.83 o 
  13   1   1        1.82       -0.27      3.87 o 
  14   1   1       18.76       20.47      5.50 o 
  15   1   1        0.03       10.62      6.92 o 
 -15   2   1        5.15       14.33      5.64 o 
 -14   2   1        6.25       13.77      4.61 o 
 -13   2   1        3.51        3.81      3.88 o 
 -12   2   1       64.64       74.09      4.94 o 
 -11   2   1      133.25      152.04      5.19 o 
 -10   2   1       70.73       65.61      5.36 o 
  -9   2   1      177.82      175.26      4.43 o 
  -8   2   1        5.58        6.26      1.39 o 
  -7   2   1        8.82        8.86      1.28 o 
  -6   2   1      433.77      494.59     12.60 o 
  -5   2   1       90.14       84.54      6.89 o 
  -4   2   1        9.98       11.13      1.17 o 
  -3   2   1      164.90      159.39      2.81 o 
  -2   2   1        0.49       -0.12      0.81 o 
  -1   2   1       45.32       62.67      3.24 o 
   0   2   1      247.30      193.31      8.88 o 
   1   2   1      237.73      212.98     10.43 o 
   2   2   1       93.11      102.21      4.13 o 
   3   2   1       39.65       43.04      1.36 o 
   4   2   1       46.42       53.40      2.21 o 
   5   2   1       73.89       70.29      2.54 o 
   6   2   1        8.45        8.84      1.24 o 
   7   2   1       35.50       31.85      1.86 o 
   8   2   1       96.43       92.57      3.27 o 
   9   2   1       17.63       18.32      2.16 o 
  10   2   1       14.74       12.00      2.11 o 
  11   2   1        0.98       -1.27      3.50 o 
  12   2   1        2.31        0.49      3.21 o 
  13   2   1       40.56       41.71      5.53 o 
  14   2   1        1.41        2.72      6.10 o 
  15   2   1        0.98        8.91      5.61 o 
 -15   3   1        2.84       11.06      6.88 o 
 -14   3   1        2.96       13.07      5.19 o 
 -13   3   1      129.46      128.04      8.28 o 
 -12   3   1       49.07       54.08      4.59 o 
 -11   3   1       42.73       34.38      3.92 o 
 -10   3   1       18.73       17.94      3.27 o 
  -9   3   1      167.70      165.31      5.61 o 
  -8   3   1        0.06        3.08      2.48 o 
  -7   3   1       99.95      107.44      7.55 o 
  -6   3   1      440.48      446.61     11.82 o 
  -5   3   1      502.76      482.96      8.91 o 
  -4   3   1        3.59        1.38      1.20 o 
  -3   3   1      348.38      339.01      5.11 o 
  -2   3   1     1478.70     1521.97     23.52 o 
  -1   3   1     2049.20     2066.76     28.96 o 
   0   3   1      114.83       96.41      2.17 o 
   1   3   1       17.36       26.80      2.22 o 
   2   3   1     1745.36     2031.21     30.74 o 
   3   3   1      123.33      123.81      2.96 o 
   4   3   1       20.02       24.43      1.70 o 
   5   3   1        0.41        1.84      1.57 o 
   6   3   1      341.61      388.97      8.63 o 
   7   3   1       61.11       71.17      4.18 o 
   8   3   1      662.96      707.63     19.50 o 
   9   3   1        1.24        6.85      2.51 o 
  10   3   1        7.71        8.27      2.97 o 
  11   3   1       92.74       87.46      5.59 o 
  12   3   1       20.48       22.04      5.78 o 
  13   3   1        1.15        4.08      4.79 o 
  14   3   1       62.73       48.76      6.93 o 
 -14   4   1        0.09       10.94      7.55 o 
 -13   4   1      161.85      176.46     10.52 o 
 -12   4   1       10.00       12.42      4.19 o 
 -11   4   1       57.96       58.38      6.69 o 
 -10   4   1       75.15       80.46      5.55 o 
  -9   4   1       41.34       34.64      5.64 o 
  -8   4   1        5.75        4.42      2.22 o 
  -7   4   1      741.60      769.54     18.61 o 
  -6   4   1        5.27        8.95      3.14 o 
  -5   4   1      206.95      194.58      4.36 o 
  -4   4   1       24.57       22.41      1.58 o 
  -3   4   1       84.94       81.42      3.98 o 
  -2   4   1      188.15      206.96      4.29 o 
  -1   4   1      142.02      130.25      3.81 o 
   0   4   1      641.46      681.72     10.97 o 
   1   4   1        4.81       10.30      2.10 o 
   2   4   1      541.84      565.34      9.71 o 
   3   4   1       16.61       15.97      1.84 o 
   4   4   1       27.22       22.68      1.56 o 
   5   4   1       74.16       67.05      4.66 o 
   6   4   1       32.26       29.02      2.67 o 
   7   4   1      910.07      991.98     26.88 o 
   8   4   1       20.03       22.77      2.87 o 
   9   4   1       67.54       69.04      5.57 o 
  10   4   1      138.45      140.00      6.92 o 
  11   4   1       31.01       19.71      4.77 o 
  12   4   1        0.83        5.71      4.77 o 
  13   4   1       95.29       92.50     13.78 o 
 -13   5   1       11.61        1.12      7.83 o 
 -12   5   1        4.27        2.40      5.19 o 
 -11   5   1        1.11       -0.49      5.95 o 
 -10   5   1       12.81        5.35      5.19 o 
  -9   5   1        0.81       -0.96      4.82 o 
  -8   5   1        9.28        7.90      3.82 o 
  -7   5   1        8.35       10.17      2.46 o 
  -6   5   1      393.63      399.66     10.06 o 
  -5   5   1       75.43       95.75      4.18 o 
  -4   5   1      110.09      129.38      4.29 o 
  -3   5   1      205.36      211.16     11.39 o 
  -2   5   1      552.36      552.91     11.98 o 
  -1   5   1       28.52       25.63      2.17 o 
   0   5   1      249.94      250.83      5.69 o 
   1   5   1       33.17       28.28      2.00 o 
   2   5   1       42.45       43.56      4.53 o 
   3   5   1        4.63        3.07      1.55 o 
   4   5   1        8.01        9.21      1.53 o 
   5   5   1       17.28       16.57      2.46 o 
   6   5   1        0.06        1.73      2.30 o 
   7   5   1       45.27       42.90      3.46 o 
   8   5   1       25.37       24.25      3.57 o 
   9   5   1       12.57       10.47      4.58 o 
  10   5   1       45.65       56.23      5.92 o 
  11   5   1       36.57       36.75      6.16 o 
  12   5   1        0.03       -4.78      5.60 o 
 -11   6   1      129.19      137.29     10.19 o 
 -10   6   1       58.29       64.66      7.13 o 
  -9   6   1       29.67       15.13      5.16 o 
  -8   6   1       15.13       10.58      8.00 o 
  -7   6   1        3.24        4.52      3.64 o 
  -6   6   1      211.12      236.39      7.30 o 
  -5   6   1        0.11        0.78      2.36 o 
  -4   6   1        1.01        5.69      2.73 o 
  -3   6   1      237.64      243.07      6.59 o 
  -2   6   1        9.12        5.61      2.51 o 
  -1   6   1       88.01       89.06      3.50 o 
   0   6   1       26.51       22.68      2.88 o 
   1   6   1        4.18       12.63      2.56 o 
   2   6   1       74.53       63.94      3.12 o 
   3   6   1        2.16        4.28      2.04 o 
   4   6   1       31.37       25.89      2.61 o 
   5   6   1      229.43      245.98      7.59 o 
   6   6   1       25.88       22.46      3.13 o 
   7   6   1       20.48       14.67      3.95 o 
   8   6   1        1.09       -5.05      5.05 o 
   9   6   1       28.90       30.13      6.01 o 
  10   6   1        3.48       -6.72      6.87 o 
  11   6   1        0.19        8.73      8.15 o 
 -10   7   1        3.86        2.48      9.27 o 
  -9   7   1        0.64        7.39      6.25 o 
  -8   7   1        2.58       -0.15      5.90 o 
  -7   7   1       25.75       21.47      5.58 o 
  -6   7   1       22.47       20.19      4.22 o 
  -5   7   1       86.02       83.66      6.02 o 
  -4   7   1       11.21       11.94      3.68 o 
  -3   7   1       19.44       14.77      4.39 o 
  -2   7   1       12.30       17.11      3.37 o 
  -1   7   1      104.76      108.04      4.49 o 
   0   7   1      102.28       99.10      4.56 o 
   1   7   1      289.05      254.66      8.72 o 
   2   7   1       42.03       31.12      3.33 o 
   3   7   1       12.24        7.40      3.50 o 
   4   7   1        3.28        3.53      4.47 o 
   5   7   1        0.53        1.95      3.70 o 
   6   7   1      111.85       97.87      6.86 o 
   7   7   1       11.37        9.74      5.40 o 
   8   7   1       40.03       43.54      6.33 o 
   9   7   1        0.14       -2.38      7.62 o 
  -7   8   1       58.72       55.08      9.83 o 
  -6   8   1       13.36       12.31      5.47 o 
  -5   8   1        0.34       -0.77      6.63 o 
  -4   8   1        3.27        0.91      5.45 o 
  -3   8   1        4.30        5.48      4.16 o 
  -2   8   1        0.04        0.98      4.51 o 
  -1   8   1        0.93        1.18      4.61 o 
   0   8   1        5.51        7.30      4.77 o 
   1   8   1        0.27       -4.49      4.84 o 
   2   8   1        4.94        3.11      5.07 o 
   3   8   1        2.27        7.89      6.19 o 
   4   8   1        2.29        4.05      5.85 o 
   5   8   1        0.36        0.88      6.70 o 
   6   8   1        2.73        3.19      6.47 o 
   7   8   1        7.71       16.22      8.67 o 
  -2   9   1        3.29        9.05     12.26 o 
  -1   9   1        0.57       -4.91      8.12 o 
   0   9   1       22.06       16.07     10.09 o 
   1   9   1       55.34       50.16     13.57 o 
 -16   0   2        8.14        7.11      6.82 o 
 -15   0   2       60.79       62.68     10.90 o 
 -14   0   2       58.12       59.90     11.90 o 
 -13   0   2        1.26        3.61      3.65 o 
 -12   0   2        5.40        3.00      4.22 o 
 -11   0   2       58.72       66.79      4.88 o 
 -10   0   2        2.35        4.76      3.48 o 
  -9   0   2        9.98        7.71      3.09 o 
  -8   0   2      756.51      760.09     20.27 o 
  -7   0   2       19.77       13.12      1.90 o 
  -6   0   2     4527.14     4765.09     85.22 o 
  -5   0   2     1370.41     1349.66     24.81 o 
  -4   0   2     1836.91     1829.69     36.85 o 
  -3   0   2     3401.62     3445.94     63.43 o 
  -2   0   2     2413.99     2259.74     42.16 o 
   1   0   2     1683.82     1825.10     50.07 o 
   2   0   2    21685.55    20619.12    675.83 o 
   3   0   2     2092.29     2151.28     54.85 o 
   4   0   2     1378.56     1451.65     41.86 o 
   5   0   2      117.34      137.29      4.11 o 
   6   0   2        7.80        9.64      1.53 o 
   7   0   2     2416.53     2554.62     47.17 o 
   8   0   2      156.34      136.77      3.66 o 
   9   0   2      588.05      599.99     15.62 o 
  10   0   2       72.07       74.85      4.04 o 
  11   0   2        1.29        6.94      3.17 o 
  12   0   2        8.93       10.32      5.58 o 
  13   0   2       60.94       70.02      8.71 o 
  14   0   2       34.98       40.41      7.59 o 
  15   0   2        3.23        8.43      8.02 o 
 -15   1   2       19.90       20.48      5.24 o 
 -14   1   2        0.00        1.72      3.59 o 
 -13   1   2       70.01       72.19      5.01 o 
 -12   1   2      237.53      252.34      9.30 o 
 -11   1   2       24.20       21.15      3.13 o 
 -10   1   2       28.86       22.38      2.73 o 
  -9   1   2        0.18       -0.68      2.13 o 
  -8   1   2       14.87       17.12      1.73 o 
  -7   1   2        6.69        4.97      1.71 o 
  -6   1   2      689.63      786.46     25.77 o 
  -5   1   2      328.70      365.71      5.85 o 
  -4   1   2       93.56       65.46      4.55 o 
  -3   1   2     2367.48     2160.70     32.53 o 
  -2   1   2      121.44       88.70      1.47 o 
  -1   1   2      281.46      304.70      3.77 o 
   0   1   2     8895.44     8561.52    132.40 o 
   1   1   2     2694.50     2626.33     44.49 o 
   2   1   2     2881.11     2799.16     53.87 o 
   3   1   2       21.55       26.17      1.11 o 
   4   1   2        2.49        2.03      0.98 o 
   5   1   2      453.56      466.80      8.39 o 
   6   1   2       64.59       60.58      2.57 o 
   7   1   2      305.22      348.05      6.34 o 
   8   1   2      266.87      271.02      9.86 o 
   9   1   2       98.70       94.48      3.41 o 
  10   1   2      173.44      167.53      6.61 o 
  11   1   2      138.69      148.45      5.02 o 
  12   1   2       13.00       18.49      3.12 o 
  13   1   2        0.13        8.77      6.96 o 
  14   1   2        3.84       -1.17      5.82 o 
  15   1   2       23.73       24.36      7.10 o 
 -15   2   2        0.01       -5.29      5.29 o 
 -14   2   2       16.28       10.90      3.75 o 
 -13   2   2       91.84       84.96      7.05 o 
 -12   2   2        0.54        5.62      4.45 o 
 -11   2   2       75.12       81.03      5.28 o 
 -10   2   2      348.96      331.42     11.02 o 
  -9   2   2       10.17        6.86      1.91 o 
  -8   2   2       52.47       52.03      2.03 o 
  -7   2   2      363.04      358.87      6.66 o 
  -6   2   2        8.23        5.80      1.15 o 
  -5   2   2     1427.84     1555.80     25.32 o 
  -4   2   2      180.79      216.81      6.83 o 
  -3   2   2      306.53      298.13      4.72 o 
  -2   2   2      385.31      330.11      4.62 o 
  -1   2   2     2213.89     2220.61     29.17 o 
   0   2   2      480.94      540.95      7.49 o 
   1   2   2       34.63       62.17      1.43 o 
   2   2   2      983.38      987.90     15.45 o 
   3   2   2       13.14       13.76      0.98 o 
   4   2   2       19.92       13.25      1.24 o 
   5   2   2        6.07        8.02      1.59 o 
   6   2   2       12.13        8.35      1.10 o 
   7   2   2        3.16        2.01      1.42 o 
   8   2   2       13.56       13.39      2.42 o 
   9   2   2        0.63        2.37      1.51 o 
  10   2   2      113.66      104.98      6.66 o 
  11   2   2       22.35       21.44      3.80 o 
  12   2   2       17.90       19.54      4.42 o 
  13   2   2        8.15        9.62      3.91 o 
  14   2   2        7.01       -1.40      5.69 o 
 -15   3   2        1.83       11.43      5.58 o 
 -14   3   2        1.09        0.73      4.84 o 
 -13   3   2        0.51        0.89      4.23 o 
 -12   3   2      254.76      272.37      9.87 o 
 -11   3   2        8.49        6.71      4.78 o 
 -10   3   2        6.34        4.49      3.70 o 
  -9   3   2      270.78      275.99      9.78 o 
  -8   3   2        6.59        4.63      2.47 o 
  -7   3   2      495.07      508.89     10.33 o 
  -6   3   2      117.65      139.95      4.12 o 
  -5   3   2       15.51       14.34      1.87 o 
  -4   3   2       77.89       80.29      3.62 o 
  -3   3   2       13.43       20.18      1.35 o 
  -2   3   2      106.31      123.27      2.68 o 
  -1   3   2      344.57      358.51      6.72 o 
   0   3   2      236.36      272.47      7.31 o 
   1   3   2      166.51      186.46      4.67 o 
   2   3   2      104.19      119.54      8.26 o 
   3   3   2      123.44      161.68      6.47 o 
   4   3   2      101.86       86.18      2.28 o 
   5   3   2       24.98       20.04      2.50 o 
   6   3   2        4.72        2.60      1.45 o 
   7   3   2      161.81      177.02     11.27 o 
   8   3   2      416.60      457.28     10.38 o 
   9   3   2       89.66       97.59      6.22 o 
  10   3   2       12.26       11.93      4.13 o 
  11   3   2        3.28        3.45      4.57 o 
  12   3   2        9.93       11.08      4.73 o 
  13   3   2       44.54       58.15      5.97 o 
  14   3   2       16.42       21.85      7.51 o 
 -14   4   2        2.32       -4.81      6.77 o 
 -13   4   2        4.85        6.72      6.28 o 
 -12   4   2        6.23       10.25      5.32 o 
 -11   4   2        2.62        4.16      4.93 o 
 -10   4   2        4.28        5.70      3.62 o 
  -9   4   2        6.91        9.63      3.93 o 
  -8   4   2       15.14       11.25      3.00 o 
  -7   4   2      330.03      318.86     17.29 o 
  -6   4   2      309.81      291.92     15.02 o 
  -5   4   2       34.78       37.72      1.98 o 
  -4   4   2      125.49      108.53      3.94 o 
  -3   4   2       66.95       55.06      2.93 o 
  -2   4   2        0.59        4.12      1.29 o 
  -1   4   2       29.79       37.20      1.96 o 
   0   4   2      555.18      606.79     10.06 o 
   1   4   2     1507.94     1586.31     29.20 o 
   2   4   2       99.04      118.32      3.75 o 
   3   4   2       89.75       94.53      2.60 o 
   4   4   2      105.19      102.51      5.63 o 
   5   4   2        1.18        1.07      1.94 o 
   6   4   2        8.74       11.12      3.19 o 
   7   4   2      236.76      242.45      7.30 o 
   8   4   2        9.35       12.43      3.52 o 
   9   4   2       67.06       74.20      5.32 o 
  10   4   2       23.52       22.73      5.86 o 
  11   4   2        0.70       -4.94      4.94 o 
  12   4   2        2.94        1.34      5.86 o 
  13   4   2        0.44       -3.57      6.43 o 
 -13   5   2        1.73        4.50     11.28 o 
 -12   5   2        8.17        8.45      5.59 o 
 -11   5   2       42.86       56.61      6.24 o 
 -10   5   2        2.21        3.64      3.97 o 
  -9   5   2       25.64       28.48      4.29 o 
  -8   5   2        0.00       -1.45      3.32 o 
  -7   5   2        9.25        9.39      2.70 o 
  -6   5   2        9.11       15.35      4.08 o 
  -5   5   2      244.03      243.38      6.78 o 
  -4   5   2      481.88      489.13     17.13 o 
  -3   5   2        5.91        4.79      1.96 o 
  -2   5   2      111.23      105.33      4.93 o 
  -1   5   2      174.12      162.98      4.35 o 
   0   5   2       94.15       99.31      3.39 o 
   1   5   2        9.44       11.10      1.93 o 
   2   5   2       53.68       46.89      3.06 o 
   3   5   2       47.45       45.38      2.06 o 
   4   5   2      102.35       97.50      7.67 o 
   5   5   2        4.18        4.91      2.06 o 
   6   5   2       16.27       19.14      3.87 o 
   7   5   2       34.54       41.05      4.31 o 
   8   5   2        8.78       11.01      4.55 o 
   9   5   2       66.30       64.74      5.58 o 
  10   5   2       12.94       12.34      6.26 o 
  11   5   2        0.01        4.82      6.21 o 
  12   5   2       17.10       15.21      7.97 o 
 -12   6   2        0.60       -7.30     10.25 o 
 -11   6   2       47.68       57.39      8.17 o 
 -10   6   2       52.22       52.92      6.63 o 
  -9   6   2       12.64       16.56      5.48 o 
  -8   6   2       18.46       25.26      4.51 o 
  -7   6   2       37.61       40.10      5.59 o 
  -6   6   2       46.13       41.38      3.72 o 
  -5   6   2      407.03      410.21     10.68 o 
  -4   6   2        0.35       -0.10      3.01 o 
  -3   6   2       89.54       85.25      3.63 o 
  -2   6   2       96.21      100.54      4.61 o 
  -1   6   2      148.92      145.89      4.93 o 
   0   6   2        2.67        3.46      2.57 o 
   1   6   2      188.06      176.25      5.87 o 
   2   6   2        1.12        1.48      2.25 o 
   3   6   2      267.25      257.60      6.21 o 
   4   6   2        4.45        2.81      2.72 o 
   5   6   2       18.07       16.65      2.90 o 
   6   6   2      169.75      185.59      6.51 o 
   7   6   2        6.60        5.29      5.17 o 
   8   6   2        5.51        1.63      5.26 o 
   9   6   2        0.05       -0.84      6.10 o 
  10   6   2        0.34        5.92      5.40 o 
  11   6   2       13.90       16.73      9.75 o 
 -10   7   2        0.26        0.24      8.83 o 
  -9   7   2        3.75        3.51      6.24 o 
  -8   7   2       22.57       24.89      5.11 o 
  -7   7   2       28.65       16.00      5.17 o 
  -6   7   2       45.25       48.06      5.18 o 
  -5   7   2        0.41       -3.46      3.46 o 
  -4   7   2        6.45        6.22      3.43 o 
  -3   7   2        0.03        0.42      3.50 o 
  -2   7   2        0.98       -1.91      3.49 o 
  -1   7   2       20.28       12.18      3.50 o 
   0   7   2        1.88        2.48      3.01 o 
   1   7   2        7.39       16.96      3.32 o 
   2   7   2        0.22       -1.04      3.65 o 
   3   7   2        0.62        2.63      4.03 o 
   4   7   2       37.36       34.85      6.13 o 
   5   7   2        2.04       -2.07      4.39 o 
   6   7   2        0.28        9.18      6.16 o 
   7   7   2       90.50       87.73      8.09 o 
   8   7   2       83.27       93.18      7.89 o 
   9   7   2        0.11        5.05     14.67 o 
  -7   8   2       29.84       40.91      8.68 o 
  -6   8   2        2.52        3.90      6.22 o 
  -5   8   2        0.72       -5.99      5.99 o 
  -4   8   2        0.41       -4.10      5.11 o 
  -3   8   2        8.25        9.74      5.39 o 
  -2   8   2        7.27        5.28      4.72 o 
  -1   8   2        0.09       -2.48      4.32 o 
   0   8   2        4.39        5.95      4.91 o 
   1   8   2       45.92       61.24      6.00 o 
   2   8   2       47.02       48.91      5.61 o 
   3   8   2        7.60       10.54      5.88 o 
   4   8   2        6.38        1.83      6.51 o 
   5   8   2        2.72       -1.19      5.91 o 
   6   8   2        9.51       13.69      9.40 o 
  -2   9   2        0.83        8.47     15.24 o 
  -1   9   2       16.78       15.14      8.65 o 
   0   9   2       18.35       11.70     10.02 o 
   1   9   2        4.68       13.62     13.21 o 
 -16   1   3        0.36       -4.03      6.31 o 
 -15   1   3       15.99       19.19      4.87 o 
 -14   1   3        6.90       -0.18      3.38 o 
 -13   1   3       19.86       19.97      3.54 o 
 -12   1   3        0.00       -0.46      3.16 o 
 -11   1   3      112.65      115.64      4.51 o 
 -10   1   3        0.21        1.44      2.72 o 
  -9   1   3       57.48       52.91      2.43 o 
  -8   1   3        0.39       -1.60      1.60 o 
  -7   1   3      314.11      326.74      5.66 o 
  -6   1   3       18.82       24.08      2.81 o 
  -5   1   3      574.33      628.18     16.05 o 
  -4   1   3     3104.77     3116.38     43.83 o 
  -3   1   3     1702.43     1769.18     22.53 o 
  -2   1   3      152.49      167.38      2.30 o 
  -1   1   3       82.00       73.21      1.41 o 
   0   1   3      385.37      367.45      5.81 o 
   1   1   3    17595.13    16731.39    256.58 o 
   2   1   3      788.42      802.17     12.92 o 
   3   1   3        0.08        0.80      0.54 o 
   4   1   3      573.10      596.48      9.63 o 
   5   1   3       19.49       17.14      1.36 o 
   6   1   3        2.82        1.56      1.37 o 
   7   1   3       16.70       16.51      1.15 o 
   8   1   3      196.71      199.15      9.77 o 
   9   1   3      285.61      306.60      7.07 o 
  10   1   3        7.63        6.87      2.02 o 
  11   1   3       18.94       23.81      3.14 o 
  12   1   3        2.73        3.78      2.91 o 
  13   1   3        0.00       -1.53      4.95 o 
  14   1   3        6.37        9.57      5.38 o 
 -15   2   3        2.49        1.27      5.20 o 
 -14   2   3       15.52       13.97      5.11 o 
 -13   2   3        7.64        6.81      3.60 o 
 -12   2   3        0.28        0.47      3.37 o 
 -11   2   3       22.80       24.31      3.52 o 
 -10   2   3      142.36      153.00      9.60 o 
  -9   2   3        0.70        0.15      1.86 o 
  -8   2   3       72.36       74.32      2.75 o 
  -7   2   3      121.33      114.16      3.13 o 
  -6   2   3      136.59      136.58      4.12 o 
  -5   2   3      135.39      129.01      2.45 o 
  -4   2   3     1061.32     1132.09     14.70 o 
  -3   2   3      353.58      337.22      4.40 o 
  -2   2   3      271.77      316.29      4.39 o 
  -1   2   3       58.74       73.00      1.64 o 
   0   2   3       68.46       68.48      2.22 o 
   1   2   3       88.21       87.35      3.46 o 
   2   2   3      111.30      123.25      3.13 o 
   3   2   3      221.74      214.46      5.99 o 
   4   2   3        1.46        0.86      1.17 o 
   5   2   3        8.15        7.56      1.00 o 
   6   2   3        4.15        0.69      0.96 o 
   7   2   3        0.00       -0.79      1.41 o 
   8   2   3       18.09       20.35      1.83 o 
   9   2   3       32.93       29.79      2.65 o 
  10   2   3      273.62      298.88     11.19 o 
  11   2   3        5.34        4.61      3.81 o 
  12   2   3       19.42       19.82      4.55 o 
  13   2   3       18.94       18.07      4.41 o 
  14   2   3        8.31        6.62      5.95 o 
 -15   3   3        2.04        5.93      5.93 o 
 -14   3   3        8.05        9.58      5.11 o 
 -13   3   3       61.72       53.55      4.85 o 
 -12   3   3       19.07       16.29      3.66 o 
 -11   3   3        6.17       12.25      4.29 o 
 -10   3   3        0.71       -1.71      2.94 o 
  -9   3   3       69.37       71.14      4.91 o 
  -8   3   3      110.27      104.06      3.39 o 
  -7   3   3       94.62       97.06      5.50 o 
  -6   3   3       29.58       27.29      2.12 o 
  -5   3   3       22.23       34.56      1.76 o 
  -4   3   3       26.88       28.31      1.32 o 
  -3   3   3       40.44       37.61      1.36 o 
  -2   3   3       48.04       47.23      1.53 o 
  -1   3   3      143.62      123.37      3.21 o 
   0   3   3     1190.92     1190.52     16.98 o 
   1   3   3       62.81       91.06      3.07 o 
   2   3   3      812.80      803.06     13.91 o 
   3   3   3      700.15      710.46     12.70 o 
   4   3   3       35.41       34.85      2.50 o 
   5   3   3       67.13       58.75      2.46 o 
   6   3   3       66.97       66.36      3.11 o 
   7   3   3      713.72      728.74     16.79 o 
   8   3   3        4.55        5.80      3.56 o 
   9   3   3      338.06      365.77     11.81 o 
  10   3   3        7.00        1.19      4.09 o 
  11   3   3        2.04       -2.78      4.71 o 
  12   3   3       10.95       10.82      5.28 o 
  13   3   3       55.62       55.41      6.63 o 
  14   3   3        8.82        7.70      7.95 o 
 -14   4   3        0.35       -0.20      6.74 o 
 -13   4   3        7.98        7.58      5.42 o 
 -12   4   3       17.65       20.09      5.77 o 
 -11   4   3       28.99       29.39      4.69 o 
 -10   4   3       69.26       78.82      6.95 o 
  -9   4   3       62.97       63.92      4.71 o 
  -8   4   3      134.36      118.62      5.64 o 
  -7   4   3       24.79       27.84      3.37 o 
  -6   4   3      672.23      723.48     13.66 o 
  -5   4   3      147.36      128.92      4.76 o 
  -4   4   3        3.36        2.90      1.42 o 
  -3   4   3       93.28       91.44      3.60 o 
  -2   4   3        4.55        5.28      1.32 o 
  -1   4   3       45.75       46.25      1.60 o 
   0   4   3     1314.81     1313.13     19.60 o 
   1   4   3       62.30       56.55      1.96 o 
   2   4   3       20.68       22.51      1.18 o 
   3   4   3       12.70       13.34      1.86 o 
   4   4   3       18.42       22.62      2.97 o 
   5   4   3        2.48        4.19      1.51 o 
   6   4   3       54.08       54.28      3.30 o 
   7   4   3       50.52       46.50      3.60 o 
   8   4   3        1.73        7.19      4.05 o 
   9   4   3      242.14      290.50     12.88 o 
  10   4   3        3.06        9.68      5.18 o 
  11   4   3        5.64        2.09      5.54 o 
  12   4   3        6.09        8.88      5.81 o 
  13   4   3        0.85        8.45      9.77 o 
 -13   5   3       19.94       16.56      6.75 o 
 -12   5   3       13.61       17.76      6.53 o 
 -11   5   3       58.06       54.69      7.21 o 
 -10   5   3       42.87       53.27      4.84 o 
  -9   5   3      133.04      153.06      9.64 o 
  -8   5   3       43.28       50.84      5.10 o 
  -7   5   3        0.02        4.63      4.07 o 
  -6   5   3      189.54      188.10      5.82 o 
  -5   5   3      568.41      563.19     18.43 o 
  -4   5   3      463.34      449.78      8.45 o 
  -3   5   3      657.87      668.66     12.82 o 
  -2   5   3       20.09       22.97      1.75 o 
  -1   5   3       67.77       61.50      2.48 o 
   0   5   3      282.71      290.44      7.12 o 
   1   5   3      455.82      488.45     10.47 o 
   2   5   3       53.07       63.20      3.19 o 
   3   5   3       59.36       60.84      3.29 o 
   4   5   3       92.07       97.09      3.38 o 
   5   5   3        3.17        5.48      2.08 o 
   6   5   3      142.22      176.22      6.48 o 
   7   5   3      105.81      104.46      5.67 o 
   8   5   3       11.11       17.06      4.57 o 
   9   5   3       40.71       42.43      6.44 o 
  10   5   3       54.52       59.08      8.28 o 
  11   5   3        3.74       -1.69      6.27 o 
  12   5   3        5.30        4.05      8.38 o 
 -12   6   3        0.05       -0.16     10.05 o 
 -11   6   3        3.05        9.33      6.13 o 
 -10   6   3       11.30       11.50      5.28 o 
  -9   6   3        1.10        2.80      4.66 o 
  -8   6   3       21.87       20.90      4.38 o 
  -7   6   3       12.58        8.33      4.21 o 
  -6   6   3       18.67       15.27      2.98 o 
  -5   6   3      162.45      148.93      5.30 o 
  -4   6   3      282.75      306.58      8.71 o 
  -3   6   3       29.27       33.68      3.17 o 
  -2   6   3      164.23      145.89      4.83 o 
  -1   6   3       63.14       56.50      3.07 o 
   0   6   3       21.60       18.78      2.22 o 
   1   6   3      120.00      117.96      3.65 o 
   2   6   3       15.27        9.64      2.02 o 
   3   6   3        0.72        1.34      2.45 o 
   4   6   3       38.17       33.47      2.78 o 
   5   6   3       44.44       45.56      4.16 o 
   6   6   3       55.95       69.78      5.82 o 
   7   6   3       30.93       25.05      5.05 o 
   8   6   3        0.09        6.65      5.28 o 
   9   6   3       17.83       29.39      6.74 o 
  10   6   3       41.38       44.20      6.23 o 
  11   6   3        0.98       -3.43      9.42 o 
 -10   7   3       13.53       19.94     10.02 o 
  -9   7   3        7.83        6.86      5.69 o 
  -8   7   3        1.10        5.51      7.42 o 
  -7   7   3        0.79       -0.09      3.91 o 
  -6   7   3        0.85        0.70      3.97 o 
  -5   7   3       11.10       10.28      3.75 o 
  -4   7   3        3.85        1.49      3.69 o 
  -3   7   3       16.21       17.77      3.27 o 
  -2   7   3      118.92      123.24      5.19 o 
  -1   7   3        2.28        4.88      3.22 o 
   0   7   3       28.64       13.80      3.56 o 
   1   7   3       34.62       34.27      3.79 o 
   2   7   3      122.33      120.46      5.56 o 
   3   7   3       23.55       20.86      4.05 o 
   4   7   3       13.54       18.13      5.18 o 
   5   7   3        7.53        6.22      5.32 o 
   6   7   3       45.31       45.93      6.46 o 
   7   7   3       79.90       83.90      7.29 o 
   8   7   3       24.42       18.51      6.99 o 
   9   7   3        6.56       12.72      8.22 o 
  -7   8   3        6.30        4.70      7.47 o 
  -6   8   3       13.79       15.64      5.64 o 
  -5   8   3       15.83       25.83      5.32 o 
  -4   8   3        0.22       -2.54      5.47 o 
  -3   8   3       10.04        5.98      4.88 o 
  -2   8   3       15.69       17.76      4.60 o 
  -1   8   3       21.29       34.62      5.35 o 
   0   8   3        2.58        4.54      5.26 o 
   1   8   3       16.88       14.82      6.11 o 
   2   8   3        0.18        4.13      5.57 o 
   3   8   3        5.87       -1.84      5.62 o 
   4   8   3        7.23        6.74      6.28 o 
   5   8   3        0.00        9.14      6.94 o 
   6   8   3        0.09       -2.43      9.70 o 
  -1   9   3        4.97        2.80      9.71 o 
   0   9   3        2.30       11.11      9.93 o 
 -16   0   4       25.04       11.39      7.34 o 
 -15   0   4       13.39       17.73      7.77 o 
 -14   0   4       23.04       35.31      7.48 o 
 -13   0   4      173.42      180.22     12.32 o 
 -12   0   4        7.93        1.86      4.49 o 
 -11   0   4        0.89        1.45      3.67 o 
 -10   0   4        8.94        8.38      6.30 o 
  -9   0   4      167.34      177.36      9.28 o 
  -8   0   4        6.93        7.46      2.15 o 
  -7   0   4      361.64      359.71      8.88 o 
  -6   0   4     4246.64     4326.66     82.29 o 
  -5   0   4      641.11      651.94     15.59 o 
  -4   0   4       71.01       74.90      2.86 o 
  -3   0   4       68.65       64.33      1.84 o 
  -2   0   4      240.89      304.75      7.42 o 
  -1   0   4      985.40      745.54     16.51 o 
   0   0   4      202.64      267.27      7.09 o 
   1   0   4    18403.92    17211.97    476.29 o 
   2   0   4     3275.62     3116.97     80.63 o 
   3   0   4        2.58        5.04      1.27 o 
   4   0   4     3051.40     3029.49     86.65 o 
   5   0   4      209.38      194.40      5.56 o 
   6   0   4       15.25       12.53      1.59 o 
   7   0   4      876.68      912.70     27.09 o 
   8   0   4      185.97      170.05      5.83 o 
   9   0   4      140.85      160.12      6.99 o 
  10   0   4      327.97      346.12     15.81 o 
  11   0   4      144.98      143.92      5.93 o 
  12   0   4        2.94       12.07      5.45 o 
  13   0   4        2.01        3.01      8.01 o 
  14   0   4        2.49       -9.05      9.05 o 
 -16   1   4       24.34       25.81      6.04 o 
 -15   1   4        0.01        3.12      4.79 o 
 -14   1   4       25.93       27.84      4.94 o 
 -13   1   4       11.58       13.18      3.57 o 
 -12   1   4       51.85       48.81      3.57 o 
 -11   1   4       84.73       81.56      4.47 o 
 -10   1   4      192.58      191.58      6.18 o 
  -9   1   4        3.51        3.76      3.39 o 
  -8   1   4      215.89      213.00      4.77 o 
  -7   1   4       66.38       66.27      2.64 o 
  -6   1   4       24.71       31.16      1.69 o 
  -5   1   4     1269.39     1370.90     21.04 o 
  -4   1   4     2906.37     3068.40     43.98 o 
  -3   1   4       96.16       68.69      5.30 o 
  -2   1   4      104.33      110.03      1.85 o 
  -1   1   4     3885.42     3613.51     48.39 o 
   0   1   4      935.29      806.10     12.32 o 
   1   1   4     1227.25     1036.59     19.33 o 
   2   1   4     2335.25     2557.01     37.39 o 
   3   1   4     1555.91     1548.01     23.74 o 
   4   1   4      714.01      774.37     11.93 o 
   5   1   4        6.43        3.47      1.05 o 
   6   1   4       21.75       20.64      1.41 o 
   7   1   4       98.31       91.77      3.27 o 
   8   1   4      195.65      192.55      4.50 o 
   9   1   4        6.84        5.89      2.00 o 
  10   1   4       43.55       43.27      4.73 o 
  11   1   4       47.71       57.31      3.67 o 
  12   1   4        5.56        5.18      2.86 o 
  13   1   4        0.27        5.28      5.05 o 
  14   1   4        8.04        9.11      5.79 o 
 -15   2   4        0.19        1.42      4.50 o 
 -14   2   4        9.38       12.82      4.60 o 
 -13   2   4        0.35        3.50      4.31 o 
 -12   2   4      366.78      391.16     13.76 o 
 -11   2   4      571.92      586.23     17.99 o 
 -10   2   4      138.91      141.23      9.81 o 
  -9   2   4        0.66        2.74      2.28 o 
  -8   2   4       20.73       17.40      2.41 o 
  -7   2   4       24.34       22.05      1.60 o 
  -6   2   4      101.96      100.15      2.18 o 
  -5   2   4      152.50      145.81      6.39 o 
  -4   2   4     1845.17     1890.63     26.08 o 
  -3   2   4      169.41      174.21      3.42 o 
  -2   2   4     2055.70     2080.22     28.58 o 
  -1   2   4     1835.37     1912.64     24.71 o 
   0   2   4     1400.80     1358.66     17.18 o 
   1   2   4      105.73      103.01      2.08 o 
   2   2   4       54.92       66.78      1.81 o 
   3   2   4     4776.56     5077.29     74.61 o 
   4   2   4      242.09      234.10      4.28 o 
   5   2   4      272.24      275.96      5.27 o 
   6   2   4        0.05       -1.31      1.31 o 
   7   2   4       21.55       21.34      1.60 o 
   8   2   4      208.70      209.48      4.84 o 
   9   2   4      141.52      145.17      9.03 o 
  10   2   4       47.63       46.12      6.24 o 
  11   2   4       20.67       15.68      4.35 o 
  12   2   4       37.87       27.85      4.89 o 
  13   2   4        0.72       -0.41      4.92 o 
  14   2   4        0.01       -3.97      7.70 o 
 -15   3   4       12.58       11.21      7.41 o 
 -14   3   4        2.46       -0.72      3.97 o 
 -13   3   4        0.18        1.85      4.45 o 
 -12   3   4       30.76       35.43      4.36 o 
 -11   3   4        8.56        7.57      3.89 o 
 -10   3   4      126.43      111.76      7.72 o 
  -9   3   4        0.07        0.73      3.55 o 
  -8   3   4       49.52       50.71      2.85 o 
  -7   3   4       41.64       33.77      2.44 o 
  -6   3   4       34.10       36.84      2.56 o 
  -5   3   4      173.34      193.45      4.42 o 
  -4   3   4      140.78      123.70      2.74 o 
  -3   3   4      418.34      411.45      6.08 o 
  -2   3   4      168.42      165.36      2.53 o 
  -1   3   4      506.16      532.70      7.13 o 
   0   3   4      931.97     1010.66     13.82 o 
   1   3   4      420.09      434.75      6.34 o 
   2   3   4      263.25      329.02      7.81 o 
   3   3   4       23.79       29.80      2.11 o 
   4   3   4      125.68      128.30      4.56 o 
   5   3   4       40.57       42.57      3.24 o 
   6   3   4       47.19       47.24      2.43 o 
   7   3   4        0.02        1.80      2.01 o 
   8   3   4      201.38      201.10      5.44 o 
   9   3   4       70.39       84.08      9.68 o 
  10   3   4       82.08       76.10      5.40 o 
  11   3   4        2.35        5.80      5.01 o 
  12   3   4        7.77        8.62      4.72 o 
  13   3   4        0.02        3.57      6.10 o 
 -14   4   4        0.87        0.76      7.42 o 
 -13   4   4        5.42        3.38      6.01 o 
 -12   4   4        0.76        5.80      5.69 o 
 -11   4   4       14.37       13.54      5.90 o 
 -10   4   4        0.32        6.98      3.58 o 
  -9   4   4        1.87        2.11      2.85 o 
  -8   4   4       33.42       35.98      3.73 o 
  -7   4   4       15.65       18.63      2.08 o 
  -6   4   4        0.15       -2.12      2.12 o 
  -5   4   4      222.48      219.03      6.50 o 
  -4   4   4       56.52       57.77      2.86 o 
  -3   4   4        6.13        5.86      1.27 o 
  -2   4   4       48.88       49.69      2.20 o 
  -1   4   4        2.33        2.45      1.17 o 
   0   4   4       62.78       66.88      2.67 o 
   1   4   4       61.33       67.90      3.79 o 
   2   4   4        0.55       -1.53      1.53 o 
   3   4   4        9.23        9.24      1.58 o 
   4   4   4      202.49      215.16      5.28 o 
   5   4   4       94.04      102.14      5.98 o 
   6   4   4        4.90        5.12      2.83 o 
   7   4   4        0.59        5.30      3.21 o 
   8   4   4      116.53      131.25      9.58 o 
   9   4   4       13.61       11.67      3.66 o 
  10   4   4       34.08       29.31      5.33 o 
  11   4   4        1.61        4.96      5.39 o 
  12   4   4        2.70        2.82      5.37 o 
  13   4   4        1.01       -0.59      7.82 o 
 -13   5   4        5.30        4.34      6.77 o 
 -12   5   4       25.67       25.69      5.69 o 
 -11   5   4       64.05       51.80      5.34 o 
 -10   5   4       11.25       11.53      4.34 o 
  -9   5   4       19.13       24.40      4.25 o 
  -8   5   4       68.37       71.98      4.90 o 
  -7   5   4       11.45        4.97      3.77 o 
  -6   5   4      317.21      286.98      8.52 o 
  -5   5   4      216.07      219.10      9.89 o 
  -4   5   4       38.23       36.42      1.93 o 
  -3   5   4      330.51      318.03      5.63 o 
  -2   5   4      370.88      399.18      7.76 o 
  -1   5   4        8.97        3.80      1.74 o 
   0   5   4      147.45      132.61      5.12 o 
   1   5   4      223.66      218.85      4.88 o 
   2   5   4      190.60      196.81      5.17 o 
   3   5   4      190.89      196.47      5.43 o 
   4   5   4       41.76       30.20      2.28 o 
   5   5   4        8.43        6.47      2.16 o 
   6   5   4       68.96       71.01      5.62 o 
   7   5   4       21.54       13.32      4.97 o 
   8   5   4      160.16      177.00      7.64 o 
   9   5   4        0.68       -5.41      5.41 o 
  10   5   4        2.16        3.75      5.42 o 
  11   5   4        0.10        2.81      6.64 o 
  12   5   4        1.78        7.61      7.69 o 
 -12   6   4       11.56        1.11     16.47 o 
 -11   6   4        0.29       -3.25      6.85 o 
 -10   6   4       14.02        5.30      5.64 o 
  -9   6   4       41.09       36.88      5.14 o 
  -8   6   4       61.83       67.74      5.19 o 
  -7   6   4       18.33       11.51      4.93 o 
  -6   6   4      114.73      118.95      5.13 o 
  -5   6   4        4.57        4.97      3.27 o 
  -4   6   4      315.36      340.15      9.92 o 
  -3   6   4        8.44        2.73      2.93 o 
  -2   6   4        0.29       -1.43      2.71 o 
  -1   6   4       50.04       44.77      2.89 o 
   0   6   4       22.42       19.99      2.66 o 
   1   6   4        1.83       -1.79      1.94 o 
   2   6   4      113.78      101.55      4.99 o 
   3   6   4       15.11       10.70      2.42 o 
   4   6   4       33.75       31.48      2.54 o 
   5   6   4        2.29        3.37      4.23 o 
   6   6   4        0.00        0.23      4.79 o 
   7   6   4        1.01        5.79      4.89 o 
   8   6   4       11.84       12.31      5.77 o 
   9   6   4       10.81       21.88      5.83 o 
  10   6   4        2.36       -0.56      7.27 o 
 -10   7   4        4.23        5.85      9.77 o 
  -9   7   4        1.67       15.93      7.99 o 
  -8   7   4        0.07        0.40      4.27 o 
  -7   7   4        0.08        2.00      4.27 o 
  -6   7   4        0.49        2.61      4.32 o 
  -5   7   4        6.43        4.58      3.71 o 
  -4   7   4       31.78       35.85      3.82 o 
  -3   7   4       16.40       18.14      4.03 o 
  -2   7   4       29.95       28.71      3.33 o 
  -1   7   4       11.76       10.01      2.95 o 
   0   7   4       91.13       98.77      4.57 o 
   1   7   4        6.68        1.39      3.38 o 
   2   7   4        2.59       -2.25      3.10 o 
   3   7   4        8.45        5.30      4.41 o 
   4   7   4        0.26       -4.61      4.61 o 
   5   7   4        1.79       -4.43      5.55 o 
   6   7   4       23.47       14.14      5.58 o 
   7   7   4       45.57       44.05      7.11 o 
   8   7   4       19.39       13.95      8.72 o 
  -7   8   4        3.14        5.71      6.19 o 
  -6   8   4       10.54        9.94      5.52 o 
  -5   8   4       60.98       71.97      5.58 o 
  -4   8   4        0.21        0.26      5.00 o 
  -3   8   4        2.42        0.08      5.05 o 
  -2   8   4       11.22        8.65      5.04 o 
  -1   8   4       14.77       23.32      5.40 o 
   0   8   4       12.69        7.92      5.67 o 
   1   8   4       52.05       45.75      6.78 o 
   2   8   4        9.01       -2.94      9.00 o 
   3   8   4        0.04        7.08      6.03 o 
   4   8   4       12.90       17.04      6.86 o 
   5   8   4        6.03        2.14      6.23 o 
   6   8   4        2.60        3.87     10.81 o 
 -16   1   5       18.05       15.15      7.00 o 
 -15   1   5       12.42       18.87      4.84 o 
 -14   1   5       16.59       19.38      4.33 o 
 -13   1   5       25.01       35.41      4.33 o 
 -12   1   5        0.00       -3.39      3.39 o 
 -11   1   5        0.31        2.68      2.57 o 
 -10   1   5      247.35      264.99     11.79 o 
  -9   1   5      746.85      804.69     21.66 o 
  -8   1   5       33.19       37.99      1.88 o 
  -7   1   5       44.20       42.43      1.61 o 
  -6   1   5       16.98       10.68      1.24 o 
  -5   1   5     1822.90     1827.74     26.15 o 
  -4   1   5     1462.88     1493.34     21.68 o 
  -3   1   5     3330.42     3351.03     47.29 o 
  -2   1   5       69.45       78.85      2.38 o 
  -1   1   5     1746.64     1732.76     25.02 o 
   0   1   5        5.75        1.95      0.84 o 
   1   1   5      267.28      296.91      5.06 o 
   2   1   5      471.25      468.66      9.82 o 
   3   1   5     3784.89     4007.21     59.47 o 
   4   1   5       62.84       58.66      1.51 o 
   5   1   5      128.69      140.36      3.79 o 
   6   1   5        1.24       -0.91      1.32 o 
   7   1   5      102.86       89.53      3.41 o 
   8   1   5       55.87       49.17      3.20 o 
   9   1   5        7.67        6.78      2.34 o 
  10   1   5      183.47      202.52      8.44 o 
  11   1   5        1.44       -0.75      2.86 o 
  12   1   5        8.42        4.66      4.30 o 
  13   1   5        0.79        5.98      5.31 o 
  14   1   5        2.60        4.94     14.45 o 
 -15   2   5        3.06       -2.23      6.12 o 
 -14   2   5        5.43        7.53      3.85 o 
 -13   2   5        0.01        1.24      3.95 o 
 -12   2   5       14.42       18.62      3.60 o 
 -11   2   5       55.56       52.69      3.37 o 
 -10   2   5       10.45       25.74      3.32 o 
  -9   2   5        2.84        3.30      2.15 o 
  -8   2   5        1.05        1.83      1.73 o 
  -7   2   5      162.55      165.42      4.28 o 
  -6   2   5        8.69        7.19      1.26 o 
  -5   2   5     1022.03     1201.06     16.96 o 
  -4   2   5      722.60      820.32     11.41 o 
  -3   2   5      745.21      749.81      9.66 o 
  -2   2   5      328.82      303.29      4.37 o 
  -1   2   5      124.67      121.78      1.89 o 
   0   2   5      186.77      218.91      3.43 o 
   1   2   5       12.88       19.97      1.08 o 
   2   2   5      139.14      146.09      3.53 o 
   3   2   5        9.43       14.96      2.90 o 
   4   2   5       37.19       31.75      1.37 o 
   5   2   5       45.12       51.07      3.92 o 
   6   2   5       32.88       28.03      2.32 o 
   7   2   5        3.45        2.21      1.45 o 
   8   2   5       20.78       17.94      6.43 o 
   9   2   5       55.83       58.22      4.38 o 
  10   2   5        4.15        5.43      3.28 o 
  11   2   5       16.26       11.32      8.34 o 
  12   2   5       22.85       25.42      5.13 o 
  13   2   5        3.22        5.74      5.74 o 
 -15   3   5        3.09       12.05      8.36 o 
 -14   3   5       50.95       54.02      6.48 o 
 -13   3   5        4.15        4.83      3.90 o 
 -12   3   5        1.32        5.52      3.74 o 
 -11   3   5       16.63        9.80      3.58 o 
 -10   3   5        2.33        3.02      3.09 o 
  -9   3   5      259.09      233.06     10.51 o 
  -8   3   5       71.37       68.45      3.72 o 
  -7   3   5      133.93      140.96      4.78 o 
  -6   3   5      113.20      104.95      4.61 o 
  -5   3   5        4.36        7.21      1.60 o 
  -4   3   5      185.51      187.16      4.09 o 
  -3   3   5       21.77       30.92      2.26 o 
  -2   3   5        9.17        6.71      0.95 o 
  -1   3   5      147.50      154.17      3.42 o 
   0   3   5       22.36       20.69      1.33 o 
   1   3   5        4.34        2.77      0.86 o 
   2   3   5      154.03      158.18      4.53 o 
   3   3   5      401.83      408.94     13.41 o 
   4   3   5       48.53       45.83      5.18 o 
   5   3   5       38.05       34.52      2.82 o 
   6   3   5      190.91      181.44      4.49 o 
   7   3   5        3.12        2.64      1.80 o 
   8   3   5       36.15       38.94      4.33 o 
   9   3   5      294.89      308.39     11.55 o 
  10   3   5       40.18       36.27      5.03 o 
  11   3   5        1.39        1.33      4.79 o 
  12   3   5       16.96       14.01      5.23 o 
  13   3   5       10.24       19.29      9.12 o 
 -14   4   5       31.75       23.59      8.72 o 
 -13   4   5       20.37       20.86      6.13 o 
 -12   4   5        1.44       -3.01      4.87 o 
 -11   4   5        8.45       12.00      5.18 o 
 -10   4   5       63.96       61.09      4.81 o 
  -9   4   5       96.82       83.44      4.02 o 
  -8   4   5      196.69      199.35      7.34 o 
  -7   4   5      306.94      303.30      6.17 o 
  -6   4   5     1498.99     1512.55     26.19 o 
  -5   4   5      188.43      187.27      4.50 o 
  -4   4   5      231.00      224.16      3.85 o 
  -3   4   5      692.99      711.20     11.07 o 
  -2   4   5        0.11        1.73      1.18 o 
  -1   4   5       45.37       52.25      1.69 o 
   0   4   5      167.57      168.35      3.91 o 
   1   4   5      102.80       95.95      2.90 o 
   2   4   5      520.96      516.50     10.23 o 
   3   4   5       18.01       15.09      3.55 o 
   4   4   5       55.75       60.41      2.80 o 
   5   4   5       27.87       32.24      4.34 o 
   6   4   5       14.03       11.78      1.87 o 
   7   4   5        6.19        2.55      3.68 o 
   8   4   5      192.71      230.23      8.61 o 
   9   4   5       59.30       55.10      5.59 o 
  10   4   5       34.96       34.98      5.57 o 
  11   4   5        0.45        1.32      4.82 o 
  12   4   5        0.44        3.55      6.06 o 
 -13   5   5        0.02       -7.57      7.57 o 
 -12   5   5        0.96       -1.49      5.32 o 
 -11   5   5       79.57       88.99      6.51 o 
 -10   5   5       51.05       51.04      6.66 o 
  -9   5   5        7.08        7.28      5.04 o 
  -8   5   5        3.58       10.18      3.82 o 
  -7   5   5       63.04       59.98      5.73 o 
  -6   5   5       39.78       43.87      3.59 o 
  -5   5   5       81.83       73.92      4.14 o 
  -4   5   5      108.64      100.59      3.38 o 
  -3   5   5      841.32      922.59     14.82 o 
  -2   5   5      205.48      210.71      5.09 o 
  -1   5   5        0.10        3.27      1.73 o 
   0   5   5       24.49       16.58      2.03 o 
   1   5   5      132.43      141.77      4.43 o 
   2   5   5      439.95      414.05     10.16 o 
   3   5   5       18.74       17.43      2.78 o 
   4   5   5       55.71       45.57      3.15 o 
   5   5   5        1.65       -0.52      2.96 o 
   6   5   5       24.05       32.19      4.68 o 
   7   5   5        4.12        4.85      4.81 o 
   8   5   5       22.50       38.03      5.34 o 
   9   5   5       42.54       35.87      5.73 o 
  10   5   5        0.05        4.59      5.67 o 
  11   5   5        9.82        9.98      7.49 o 
 -12   6   5        4.96       11.18      9.81 o 
 -11   6   5        0.57        1.62      6.30 o 
 -10   6   5       86.52      103.72     10.87 o 
  -9   6   5        7.94       10.28      4.50 o 
  -8   6   5        7.44       10.29      4.08 o 
  -7   6   5      109.25      104.46      8.76 o 
  -6   6   5       10.66       13.86      3.19 o 
  -5   6   5      136.28      153.86      6.41 o 
  -4   6   5      217.76      207.99      8.39 o 
  -3   6   5       84.17       79.62      3.82 o 
  -2   6   5        0.06        1.61      3.16 o 
  -1   6   5       17.86       20.45      2.95 o 
   0   6   5       89.14       84.93      3.12 o 
   1   6   5       20.13       18.93      2.62 o 
   2   6   5        1.28        0.11      2.57 o 
   3   6   5        4.89        4.77      2.27 o 
   4   6   5       17.82        8.41      3.41 o 
   5   6   5       14.25       21.25      5.00 o 
   6   6   5        3.53        0.00      4.34 o 
   7   6   5       25.29       17.66      4.69 o 
   8   6   5        9.67        7.04      5.22 o 
   9   6   5        5.15        2.13      8.66 o 
  10   6   5       21.85       18.76      9.11 o 
 -10   7   5        5.30       -9.15      9.52 o 
  -9   7   5       18.71       20.09      6.61 o 
  -8   7   5        2.42        5.44      5.15 o 
  -7   7   5        6.82        8.78      5.75 o 
  -6   7   5        5.70        4.29      3.54 o 
  -5   7   5        6.19        8.31      3.45 o 
  -4   7   5       31.03       30.93      4.24 o 
  -3   7   5        0.70       -3.84      3.84 o 
  -2   7   5        3.57        3.75      3.42 o 
  -1   7   5        6.20        4.32      3.08 o 
   0   7   5        5.25        2.68      3.25 o 
   1   7   5        5.06        4.91      3.16 o 
   2   7   5       17.06        9.12      4.27 o 
   3   7   5       26.57       28.94      4.79 o 
   4   7   5        7.88       -0.60      5.45 o 
   5   7   5       27.55       25.78      6.42 o 
   6   7   5        6.74        4.83      5.31 o 
   7   7   5       52.47       40.31      6.80 o 
   8   7   5       12.37       20.85      8.96 o 
  -7   8   5        3.52        1.08      6.25 o 
  -6   8   5       41.52       35.25      5.94 o 
  -5   8   5       10.18       12.88      5.13 o 
  -4   8   5        0.07        0.47      5.20 o 
  -3   8   5       20.99       14.95      5.23 o 
  -2   8   5        2.66        4.99      6.31 o 
  -1   8   5       11.64       21.61      6.53 o 
   0   8   5        6.14       13.25      5.41 o 
   1   8   5       31.78       34.06      6.10 o 
   2   8   5       27.54       41.62      6.99 o 
   3   8   5       48.67       62.66      6.88 o 
   4   8   5        0.00       -6.31      6.31 o 
   5   8   5       25.50       21.49      9.58 o 
 -16   0   6       45.29       28.28     10.05 o 
 -15   0   6       19.19       17.82      6.42 o 
 -14   0   6        3.68        3.14      5.97 o 
 -13   0   6       11.01        4.52      4.86 o 
 -12   0   6       11.83       14.44      5.40 o 
 -11   0   6       14.77       20.88      4.60 o 
 -10   0   6       36.22       34.78      4.35 o 
  -9   0   6      304.25      318.07     20.09 o 
  -8   0   6       31.80       23.68      3.12 o 
  -7   0   6      670.94      680.81     17.07 o 
  -6   0   6       29.01       24.87      1.89 o 
  -5   0   6        6.29        9.60      1.23 o 
  -4   0   6      689.64      626.32     13.46 o 
  -3   0   6     1007.99      903.27     18.05 o 
  -2   0   6      162.76      169.18      3.94 o 
  -1   0   6      827.29      825.54     24.02 o 
   0   0   6     1269.18     1210.46     30.48 o 
   1   0   6      742.61      809.72     19.82 o 
   2   0   6       32.46       21.22      1.97 o 
   3   0   6     1306.70     1407.83     41.75 o 
   4   0   6     2038.71     2184.78     57.38 o 
   5   0   6      556.50      556.84     23.41 o 
   6   0   6      168.09      187.08      6.46 o 
   7   0   6      177.21      188.84      7.77 o 
   8   0   6       66.09       69.75      6.96 o 
   9   0   6       20.07       12.56      2.66 o 
  10   0   6        0.07       -3.28      3.28 o 
  11   0   6        0.02       -2.74      4.37 o 
  12   0   6       28.67       17.30      7.04 o 
  13   0   6        9.14        3.37      9.43 o 
  14   0   6        2.18       24.27     15.17 o 
 -16   1   6        3.64        3.75      8.48 o 
 -15   1   6        1.54        1.15      4.85 o 
 -14   1   6        4.06        8.34      4.06 o 
 -13   1   6       35.30       41.88      3.90 o 
 -12   1   6        5.88        4.29      3.10 o 
 -11   1   6      153.87      157.97      6.36 o 
 -10   1   6       67.81       60.01      5.25 o 
  -9   1   6     1018.15     1075.58     31.87 o 
  -8   1   6       98.94       94.34      5.32 o 
  -7   1   6      219.16      203.74      4.32 o 
  -6   1   6      141.37      156.08      3.14 o 
  -5   1   6       11.58       12.62      1.43 o 
  -4   1   6      939.08      987.97     25.22 o 
  -3   1   6      309.17      358.39      5.41 o 
  -2   1   6       37.34       29.75      1.08 o 
  -1   1   6       97.00      115.80      3.11 o 
   0   1   6       10.39        9.64      1.21 o 
   1   1   6      146.02      156.24      2.99 o 
   2   1   6       71.71       67.60      4.98 o 
   3   1   6     1272.24     1323.02     25.53 o 
   4   1   6       28.36       26.79      1.22 o 
   5   1   6       97.76      107.28      3.64 o 
   6   1   6        0.34        0.40      1.19 o 
   7   1   6       39.56       33.16      2.12 o 
   8   1   6       23.98       21.91      2.75 o 
   9   1   6       23.24       26.50      4.04 o 
  10   1   6       57.24       64.17      4.41 o 
  11   1   6      109.65      119.58      4.89 o 
  12   1   6        0.22        3.18      4.94 o 
  13   1   6       15.28       16.38      5.83 o 
 -15   2   6        7.79       20.89      6.39 o 
 -14   2   6       14.67        7.61      4.54 o 
 -13   2   6        2.35        4.54      3.91 o 
 -12   2   6       47.74       40.77      3.73 o 
 -11   2   6       27.57       31.54      4.66 o 
 -10   2   6      242.90      232.28      7.99 o 
  -9   2   6      206.72      185.66      6.57 o 
  -8   2   6      104.53      103.51      3.46 o 
  -7   2   6      234.62      210.45      4.63 o 
  -6   2   6        3.80        3.80      1.84 o 
  -5   2   6       42.32       51.44      1.60 o 
  -4   2   6       35.20       39.59      2.32 o 
  -3   2   6     1217.06     1214.00     18.47 o 
  -2   2   6       22.05       18.97      1.74 o 
  -1   2   6       19.48       26.05      1.57 o 
   0   2   6       16.72       19.46      1.84 o 
   1   2   6       20.80       26.04      1.49 o 
   2   2   6      915.02      968.06     17.75 o 
   3   2   6     1917.36     2018.59     38.14 o 
   4   2   6      721.74      758.52     13.48 o 
   5   2   6      887.73      959.29     18.72 o 
   6   2   6       68.85       68.80      2.83 o 
   7   2   6      213.55      215.50      5.85 o 
   8   2   6      119.31      123.40      4.32 o 
   9   2   6        8.64       14.43      3.17 o 
  10   2   6      400.30      468.14     15.03 o 
  11   2   6       80.06       64.32      5.87 o 
  12   2   6       29.38       34.43      5.57 o 
  13   2   6        5.12        5.25      6.49 o 
 -15   3   6       20.55       23.14      6.76 o 
 -14   3   6       28.46       29.24      6.23 o 
 -13   3   6        9.55       10.93      3.91 o 
 -12   3   6        6.20        8.24      3.98 o 
 -11   3   6      132.08      134.19      5.32 o 
 -10   3   6        0.16       -0.27      1.76 o 
  -9   3   6       20.11       20.60      1.96 o 
  -8   3   6       55.81       70.39      6.84 o 
  -7   3   6      256.03      251.11      5.34 o 
  -6   3   6       79.72       79.88      2.80 o 
  -5   3   6      206.43      228.06      4.37 o 
  -4   3   6        9.14       12.09      1.12 o 
  -3   3   6        2.38        4.02      0.97 o 
  -2   3   6      793.27      802.63     11.21 o 
  -1   3   6      109.66      112.78      2.10 o 
   0   3   6        0.24        1.06      0.91 o 
   1   3   6      374.80      361.33      5.92 o 
   2   3   6       86.08       85.70      3.51 o 
   3   3   6      344.85      333.04      7.14 o 
   4   3   6       54.13       65.77      3.17 o 
   5   3   6        0.01        0.63      1.52 o 
   6   3   6        6.37        5.36      1.35 o 
   7   3   6        3.21        3.65      1.90 o 
   8   3   6       40.75       45.22      4.96 o 
   9   3   6        3.09        3.44      3.89 o 
  10   3   6       52.80       48.94      5.11 o 
  11   3   6        3.05        2.66      4.82 o 
  12   3   6        0.06       -0.44      5.37 o 
  13   3   6        1.83        4.27      9.89 o 
 -14   4   6        7.90       12.95      8.58 o 
 -13   4   6       39.48       25.64      5.43 o 
 -12   4   6        3.90        3.02      4.21 o 
 -11   4   6        1.00        2.02      3.89 o 
 -10   4   6       15.90       16.59      4.60 o 
  -9   4   6       54.29       58.48      3.65 o 
  -8   4   6        4.58        2.35      2.28 o 
  -7   4   6       46.98       45.15      2.60 o 
  -6   4   6      215.25      226.30      5.95 o 
  -5   4   6       30.68       32.40      3.08 o 
  -4   4   6        3.54        3.97      1.48 o 
  -3   4   6       35.08       35.32      1.48 o 
  -2   4   6      183.58      185.20      3.47 o 
  -1   4   6      386.82      404.67      6.76 o 
   0   4   6        0.16       -0.68      1.37 o 
   1   4   6       76.14       80.18      4.90 o 
   2   4   6       49.90       52.01      2.82 o 
   3   4   6       18.37       23.42      2.79 o 
   4   4   6        9.52       10.73      2.38 o 
   5   4   6      117.93      122.87      4.04 o 
   6   4   6        0.28        3.81      3.87 o 
   7   4   6       76.90       97.79      7.73 o 
   8   4   6        2.55        5.03      4.17 o 
   9   4   6       24.14       22.41      4.79 o 
  10   4   6       13.37       10.29      5.31 o 
  11   4   6       30.56       19.80      7.39 o 
  12   4   6        0.59       -0.75      7.40 o 
 -13   5   6        0.63       -3.64      7.31 o 
 -12   5   6       25.71       26.89      6.76 o 
 -11   5   6        3.15        6.00      5.32 o 
 -10   5   6       69.24       86.02      5.56 o 
  -9   5   6       15.97        5.48      4.61 o 
  -8   5   6        7.65        6.78      3.88 o 
  -7   5   6       41.02       47.12      4.17 o 
  -6   5   6      107.35       97.41      4.65 o 
  -5   5   6       13.50       17.54      2.62 o 
  -4   5   6     1020.20     1002.35     17.87 o 
  -3   5   6      425.16      447.72     11.66 o 
  -2   5   6       16.42       17.26      1.80 o 
  -1   5   6        2.33        4.97      1.76 o 
   0   5   6       95.13      105.45      4.75 o 
   1   5   6      254.82      263.87      6.77 o 
   2   5   6        6.68        5.64      1.67 o 
   3   5   6      132.84      116.25      3.00 o 
   4   5   6       82.60       70.73      6.16 o 
   5   5   6       90.16       82.08      5.03 o 
   6   5   6        1.88        7.14      4.65 o 
   7   5   6       29.96       26.69      6.31 o 
   8   5   6        7.89       11.73      5.03 o 
   9   5   6       31.49       46.87      5.77 o 
  10   5   6      106.89      107.91      8.31 o 
  11   5   6        1.60       -2.81      8.81 o 
 -12   6   6        0.30        2.44      7.71 o 
 -11   6   6       22.06       10.05      8.68 o 
 -10   6   6       20.05        9.02      5.71 o 
  -9   6   6      135.37      155.15      7.74 o 
  -8   6   6       24.35       35.52      4.85 o 
  -7   6   6        0.83        6.10      3.79 o 
  -6   6   6        1.57        5.50      4.01 o 
  -5   6   6       58.50       48.11      3.84 o 
  -4   6   6       13.65       16.43      3.41 o 
  -3   6   6      407.06      407.38     11.02 o 
  -2   6   6       50.55       62.53      3.80 o 
  -1   6   6      192.36      216.60      5.81 o 
   0   6   6       52.49       48.98      3.33 o 
   1   6   6       24.46       18.49      2.63 o 
   2   6   6        3.75        1.60      2.43 o 
   3   6   6       97.33       97.01      4.55 o 
   4   6   6       11.75       13.23      4.39 o 
   5   6   6       47.02       52.03      5.60 o 
   6   6   6        0.03        1.39      4.62 o 
   7   6   6       39.09       35.84      5.93 o 
   8   6   6        8.91        0.95      5.08 o 
   9   6   6        0.44       -0.47      6.42 o 
 -10   7   6        0.00       -2.41      8.85 o 
  -9   7   6       29.28       32.86      5.72 o 
  -8   7   6        6.46        7.66      5.02 o 
  -7   7   6        1.39       -2.05      5.24 o 
  -6   7   6        1.08       -0.42      3.87 o 
  -5   7   6        2.05        4.41      3.83 o 
  -4   7   6       21.56       16.29      4.72 o 
  -3   7   6        1.60       -0.90      3.56 o 
  -2   7   6       11.78       10.01      3.66 o 
  -1   7   6        8.12        6.00      3.92 o 
   0   7   6        0.19        6.63      3.80 o 
   1   7   6        0.94        1.55      3.94 o 
   2   7   6       33.90       43.06      4.87 o 
   3   7   6        2.36       -1.44      4.93 o 
   4   7   6        1.93        2.33      5.85 o 
   5   7   6        0.19       -0.17      5.06 o 
   6   7   6        3.62       11.90      5.56 o 
   7   7   6        0.77       -2.48      8.33 o 
  -7   8   6       16.00       14.17      6.24 o 
  -6   8   6        0.85       -2.19      5.59 o 
  -5   8   6        2.95        0.97      5.12 o 
  -4   8   6        4.46       -0.29      5.11 o 
  -3   8   6        1.71        3.51      6.67 o 
  -2   8   6       10.05        5.07      6.31 o 
  -1   8   6       23.66        7.63      5.85 o 
   0   8   6        1.71        2.17      6.46 o 
   1   8   6       13.13        5.70      4.62 o 
   2   8   6        5.66        4.78      6.05 o 
   3   8   6       30.00       26.04      6.43 o 
   4   8   6       58.13       74.55      8.82 o 
   5   8   6        0.81       -9.17      9.17 o 
 -16   1   7        4.13        4.46      7.78 o 
 -15   1   7       20.69        7.65      9.09 o 
 -14   1   7        2.38        2.46      4.22 o 
 -13   1   7        7.69        6.97      3.72 o 
 -12   1   7       45.91       44.63      3.85 o 
 -11   1   7      124.79      117.73      5.33 o 
 -10   1   7      334.88      346.66     11.40 o 
  -9   1   7       73.49       69.86      7.01 o 
  -8   1   7       92.74       89.42      3.12 o 
  -7   1   7       33.74       29.38      2.33 o 
  -6   1   7        0.46        0.04      0.88 o 
  -5   1   7      151.27      164.02      3.80 o 
  -4   1   7      315.33      359.87      5.75 o 
  -3   1   7       93.89      131.22      5.25 o 
  -2   1   7     2415.43     2412.27     36.79 o 
  -1   1   7      442.33      444.55      7.20 o 
   0   1   7        5.37        8.23      1.21 o 
   1   1   7       39.16       43.01      2.51 o 
   2   1   7     1000.83     1045.57     17.08 o 
   3   1   7        7.81        4.43      1.06 o 
   4   1   7        3.54        4.23      1.37 o 
   5   1   7      114.44      106.00      3.51 o 
   6   1   7       22.02       22.95      1.68 o 
   7   1   7       82.59       70.59      3.44 o 
   8   1   7       82.24       68.61      4.41 o 
   9   1   7        2.39        2.73      3.13 o 
  10   1   7        0.00       -1.77      3.47 o 
  11   1   7        8.82       14.69      4.21 o 
  12   1   7       53.87       50.93      5.78 o 
  13   1   7       14.44        5.76      8.50 o 
 -15   2   7        1.27        4.07      6.88 o 
 -14   2   7        2.80       -2.48      5.86 o 
 -13   2   7        0.29       -0.03      3.72 o 
 -12   2   7        0.02        1.11      2.49 o 
 -11   2   7       10.29        4.28      2.09 o 
 -10   2   7       83.36       81.83      4.83 o 
  -9   2   7      287.08      301.80      8.38 o 
  -8   2   7       23.92       24.36      2.97 o 
  -7   2   7      128.97      135.83      5.17 o 
  -6   2   7      116.59      122.04      2.70 o 
  -5   2   7        1.24        4.43      1.32 o 
  -4   2   7       56.13       45.03      2.29 o 
  -3   2   7     1311.40     1462.47     23.19 o 
  -2   2   7      707.48      756.78     10.64 o 
  -1   2   7      172.64      173.44      2.89 o 
   0   2   7      298.60      274.52      8.42 o 
   1   2   7        3.38        3.96      1.16 o 
   2   2   7       43.62       35.52      2.97 o 
   3   2   7       36.04       31.60      1.66 o 
   4   2   7      409.63      467.08     24.29 o 
   5   2   7        2.11        2.07      1.57 o 
   6   2   7       84.54       70.14      3.62 o 
   7   2   7       11.73       10.91      2.90 o 
   8   2   7       29.34       30.93      3.72 o 
   9   2   7       11.38       12.82      4.06 o 
  10   2   7        6.38        6.15      4.60 o 
  11   2   7       52.44       51.89      5.57 o 
  12   2   7        4.50        4.65      6.78 o 
  13   2   7        0.13       -7.56      7.69 o 
 -15   3   7        6.37        3.87      7.10 o 
 -14   3   7       35.30       33.83      8.03 o 
 -13   3   7        4.38        1.69      5.35 o 
 -12   3   7        0.00       -3.11      3.11 o 
 -11   3   7       20.85       21.73      3.45 o 
 -10   3   7       57.04       51.68      5.18 o 
  -9   3   7        0.36        0.86      1.68 o 
  -8   3   7        7.83        5.99      3.03 o 
  -7   3   7      136.23      126.99      5.19 o 
  -6   3   7      153.62      155.48      5.10 o 
  -5   3   7       60.31       63.60      3.42 o 
  -4   3   7        7.21        4.32      1.11 o 
  -3   3   7       19.15       19.40      1.18 o 
  -2   3   7       11.77        8.41      1.05 o 
  -1   3   7      269.18      267.54      4.52 o 
   0   3   7       19.44       18.64      1.40 o 
   1   3   7      214.27      206.68      4.00 o 
   2   3   7       84.28       77.02      3.90 o 
   3   3   7        1.57        5.68      2.36 o 
   4   3   7      193.77      197.46      5.35 o 
   5   3   7       27.36       25.55      4.11 o 
   6   3   7       54.75       55.00     17.32 o 
   7   3   7       21.59       21.71      5.27 o 
   8   3   7        0.83        3.30      4.25 o 
   9   3   7        5.88        1.78      4.42 o 
  10   3   7       33.29       43.27      5.58 o 
  11   3   7       13.28       12.88      6.19 o 
  12   3   7        1.11       -1.44      7.48 o 
 -14   4   7        0.06        1.50      7.50 o 
 -13   4   7       10.54       11.81      8.24 o 
 -12   4   7        5.68       11.99      5.03 o 
 -11   4   7        3.23       -2.72      4.26 o 
 -10   4   7        2.34        6.45      3.52 o 
  -9   4   7       28.92       34.98      3.53 o 
  -8   4   7        1.86        1.06      3.30 o 
  -7   4   7       31.64       24.27      3.12 o 
  -6   4   7       18.89       15.07      2.09 o 
  -5   4   7       83.36       76.50      2.82 o 
  -4   4   7      286.71      283.35      6.32 o 
  -3   4   7      558.92      522.81      8.97 o 
  -2   4   7      253.36      253.18      5.18 o 
  -1   4   7      787.89      806.80     13.20 o 
   0   4   7        9.84       13.01      1.58 o 
   1   4   7      483.59      520.16     10.08 o 
   2   4   7      349.32      328.58      7.67 o 
   3   4   7      199.94      205.34      9.23 o 
   4   4   7        9.94       12.62      3.23 o 
   5   4   7       59.83       68.34      4.60 o 
   6   4   7       64.23       68.86      4.57 o 
   7   4   7       73.63       83.90      5.35 o 
   8   4   7        5.85        7.81      4.43 o 
   9   4   7       16.13       12.10      5.12 o 
  10   4   7       59.98       64.42      6.62 o 
  11   4   7       22.75       32.11      6.32 o 
 -13   5   7        6.68       -6.62      7.03 o 
 -12   5   7        4.94        8.52      6.07 o 
 -11   5   7        1.59       -1.43      5.39 o 
 -10   5   7      117.12      101.92      6.55 o 
  -9   5   7        6.39        0.23      4.21 o 
  -8   5   7      178.29      189.59      7.05 o 
  -7   5   7      103.43      113.41      7.18 o 
  -6   5   7        5.76        6.25      2.98 o 
  -5   5   7        0.63       -0.05      2.21 o 
  -4   5   7      456.68      485.30      9.24 o 
  -3   5   7       27.00       28.44      2.26 o 
  -2   5   7      431.04      399.15      9.85 o 
  -1   5   7        1.08       -0.02      1.79 o 
   0   5   7      181.36      177.02      4.61 o 
   1   5   7      210.20      210.34      5.77 o 
   2   5   7      171.87      164.36      5.47 o 
   3   5   7        2.82        3.15      3.05 o 
   4   5   7      399.29      400.57     10.97 o 
   5   5   7      111.58      137.86      6.88 o 
   6   5   7        2.02        2.90      4.06 o 
   7   5   7        3.95        7.08      5.42 o 
   8   5   7        0.04       -1.05      5.52 o 
   9   5   7        0.47        3.34      6.01 o 
  10   5   7       31.66       25.78      8.25 o 
 -11   6   7        2.34        0.12      5.37 o 
 -10   6   7       76.23       70.22      6.49 o 
  -9   6   7       30.35       29.23      4.56 o 
  -8   6   7       52.37       63.55      6.61 o 
  -7   6   7       53.03       49.80      4.68 o 
  -6   6   7       66.94       74.53      7.84 o 
  -5   6   7       13.33        9.01      3.56 o 
  -4   6   7       23.49       28.21      4.63 o 
  -3   6   7      299.90      360.19     12.26 o 
  -2   6   7       86.05       84.41      4.75 o 
  -1   6   7       30.55       36.67      3.33 o 
   0   6   7       13.18       18.57      4.45 o 
   1   6   7        0.52        2.82      2.64 o 
   2   6   7       11.11        7.55      3.20 o 
   3   6   7       19.28       16.16      3.44 o 
   4   6   7       14.60       18.58      4.37 o 
   5   6   7       26.61       17.97      4.65 o 
   6   6   7       12.82        1.98      4.94 o 
   7   6   7        4.67        0.28      5.19 o 
   8   6   7        0.70       -5.84      6.29 o 
   9   6   7       19.61        8.13      7.01 o 
  -9   7   7        9.19        9.87      6.19 o 
  -8   7   7       78.55       64.71      6.53 o 
  -7   7   7       42.28       49.91      5.63 o 
  -6   7   7        8.79        9.15      4.06 o 
  -5   7   7        3.02        5.93      4.05 o 
  -4   7   7        0.43        0.18      4.11 o 
  -3   7   7        0.14       -1.07      4.60 o 
  -2   7   7        1.01        0.17      4.14 o 
  -1   7   7        5.26        4.93      4.55 o 
   0   7   7        8.60        4.81      3.76 o 
   1   7   7        1.05        3.74      3.71 o 
   2   7   7       13.04        9.03      5.54 o 
   3   7   7        1.34        3.42      5.32 o 
   4   7   7        4.40        0.53      5.61 o 
   5   7   7       28.93       32.39      6.10 o 
   6   7   7        1.35       12.19      6.97 o 
   7   7   7        4.34       -3.40      9.99 o 
  -6   8   7       39.69       34.76      9.24 o 
  -5   8   7        0.35       -1.88      5.67 o 
  -4   8   7       17.28       15.39      6.63 o 
  -3   8   7       24.66       21.79      7.03 o 
  -2   8   7       26.86       21.27      5.65 o 
  -1   8   7       14.84       25.34      7.77 o 
   0   8   7        1.93        6.56      6.66 o 
   1   8   7       29.23       34.18      6.93 o 
   2   8   7        2.13       -0.57      6.62 o 
   3   8   7        0.93       -3.17      7.34 o 
   4   8   7       37.62       35.10      7.44 o 
 -16   0   8       38.15       71.78     20.58 o 
 -15   0   8       15.11       20.07     17.08 o 
 -14   0   8      134.25      175.16     27.86 o 
 -13   0   8        6.08        3.59      4.88 o 
 -12   0   8       29.64       37.11      4.85 o 
 -11   0   8        9.03       10.61      3.90 o 
 -10   0   8       21.33       16.29      7.51 o 
  -9   0   8      647.21      674.90     26.69 o 
  -8   0   8     1897.10     1853.28     75.98 o 
  -7   0   8       73.06       76.60      3.47 o 
  -6   0   8       40.59       31.15      3.71 o 
  -5   0   8        1.56        2.91      1.45 o 
  -4   0   8      145.34      122.92      3.61 o 
  -3   0   8      117.85      116.15      3.78 o 
  -2   0   8     1748.74     1913.19     59.44 o 
  -1   0   8       14.55       32.22      2.58 o 
   0   0   8      961.89      917.15     21.97 o 
   1   0   8        8.62       10.35      1.83 o 
   2   0   8      451.40      448.46     17.99 o 
   3   0   8      238.88      222.31     10.25 o 
   4   0   8       11.66       15.10      3.03 o 
   5   0   8        9.64        5.35      2.30 o 
   6   0   8      127.40      119.22      5.95 o 
   7   0   8       22.50       20.98      2.76 o 
   8   0   8      248.07      254.76     13.04 o 
   9   0   8       23.80       15.45      3.62 o 
  10   0   8        0.41        1.67      4.97 o 
  11   0   8       88.15       90.34      8.73 o 
  12   0   8        0.83        6.67      9.43 o 
  13   0   8       15.30       16.66     15.12 o 
 -15   1   8       52.29       71.46     10.40 o 
 -14   1   8        6.80       13.81      5.20 o 
 -13   1   8       17.07       12.34      3.47 o 
 -12   1   8       38.76       35.52      3.52 o 
 -11   1   8        0.47        0.67      2.54 o 
 -10   1   8       29.31       17.24      2.42 o 
  -9   1   8      503.77      508.64     20.98 o 
  -8   1   8        3.87        5.39      1.44 o 
  -7   1   8      539.24      546.21     11.50 o 
  -6   1   8      356.92      352.09      6.70 o 
  -5   1   8      345.80      318.34      6.40 o 
  -4   1   8      249.10      249.52      5.98 o 
  -3   1   8        1.54        1.25      1.23 o 
  -2   1   8      558.28      590.17     12.46 o 
  -1   1   8      130.26      115.22      5.27 o 
   0   1   8     1531.06     1529.21     30.09 o 
   1   1   8      319.57      308.92      5.86 o 
   2   1   8      141.30      136.69      3.68 o 
   3   1   8      499.38      546.19     17.61 o 
   4   1   8       78.15       86.34      4.23 o 
   5   1   8      257.97      302.63     11.22 o 
   6   1   8       16.67       22.54      3.22 o 
   7   1   8        4.08        2.83      1.88 o 
   8   1   8       22.34       27.37      2.94 o 
   9   1   8       57.34       70.33      5.80 o 
  10   1   8       36.90       34.20      4.05 o 
  11   1   8       85.69       95.51      5.96 o 
  12   1   8        0.40       -0.56      5.59 o 
  13   1   8       29.96       33.99     11.56 o 
 -15   2   8       41.66       36.44      8.48 o 
 -14   2   8        7.07       10.70      5.88 o 
 -13   2   8       56.93       58.94      7.07 o 
 -12   2   8        0.17        1.26      2.35 o 
 -11   2   8       97.01       86.45      3.62 o 
 -10   2   8       55.45       43.18      2.62 o 
  -9   2   8       69.75       67.53      3.97 o 
  -8   2   8      328.56      323.37      9.62 o 
  -7   2   8       99.95       92.19      3.17 o 
  -6   2   8       37.32       37.57      2.28 o 
  -5   2   8        4.22        3.24      0.82 o 
  -4   2   8      190.17      182.89      4.36 o 
  -3   2   8       18.01       20.27      1.12 o 
  -2   2   8      579.01      569.08      9.21 o 
  -1   2   8      490.20      474.88      9.38 o 
   0   2   8     1513.68     1513.26     25.06 o 
   1   2   8      203.75      193.05      4.86 o 
   2   2   8       55.02       47.91      5.03 o 
   3   2   8        0.63        3.46      1.81 o 
   4   2   8     2508.33     2700.48     64.05 o 
   5   2   8       44.02       37.79      3.26 o 
   6   2   8      135.09      131.04      6.78 o 
   7   2   8       21.25       20.28      3.60 o 
   8   2   8       15.22       14.96      3.15 o 
   9   2   8       10.02        8.79      4.24 o 
  10   2   8      116.90      105.17      6.01 o 
  11   2   8        0.59       -1.71      5.01 o 
  12   2   8       40.50       33.90      9.62 o 
 -15   3   8       39.66       35.00     19.56 o 
 -14   3   8        4.26        4.92      7.41 o 
 -13   3   8       27.81       33.33      8.57 o 
 -12   3   8       13.51       12.41      5.53 o 
 -11   3   8        7.23        8.26      2.76 o 
 -10   3   8        2.52        2.07      2.28 o 
  -9   3   8      551.47      525.10     15.63 o 
  -8   3   8      151.70      151.41      6.31 o 
  -7   3   8       93.08       85.41      4.31 o 
  -6   3   8      184.03      179.23      4.96 o 
  -5   3   8      573.74      563.13     10.39 o 
  -4   3   8        2.50        1.25      1.13 o 
  -3   3   8        6.59        4.88      1.34 o 
  -2   3   8       38.27       42.74      1.94 o 
  -1   3   8       25.54       22.90      1.31 o 
   0   3   8        0.43       -0.93      1.12 o 
   1   3   8      289.29      289.54      5.97 o 
   2   3   8       27.09       27.34      2.40 o 
   3   3   8        0.02        0.47      2.01 o 
   4   3   8       70.98       72.07      3.46 o 
   5   3   8      108.05       85.80      6.70 o 
   6   3   8       15.43       14.92      3.74 o 
   7   3   8       91.83       90.44      6.46 o 
   8   3   8        0.60        0.60      4.30 o 
   9   3   8       58.46       71.07      5.53 o 
  10   3   8       40.87       37.47      5.68 o 
  11   3   8        5.37        2.70      5.34 o 
  12   3   8        1.13        5.91      9.63 o 
 -14   4   8        9.36       14.18      6.98 o 
 -13   4   8       12.55       23.72      6.60 o 
 -12   4   8       17.68       15.49      5.48 o 
 -11   4   8        9.77       11.15      4.76 o 
 -10   4   8        0.21        2.91      3.59 o 
  -9   4   8       23.90       19.85      4.27 o 
  -8   4   8      165.09      143.67      6.89 o 
  -7   4   8       24.47       23.85      2.15 o 
  -6   4   8        8.75        3.06      1.87 o 
  -5   4   8       54.71       52.69      2.39 o 
  -4   4   8       94.85      102.54      2.96 o 
  -3   4   8      107.57      103.02      3.28 o 
  -2   4   8      175.70      197.70      3.45 o 
  -1   4   8      109.91      117.28      3.33 o 
   0   4   8      102.68       95.91      4.08 o 
   1   4   8       39.76       45.27      3.36 o 
   2   4   8        4.18        3.48      2.81 o 
   3   4   8      138.85      155.79     11.45 o 
   4   4   8        3.75        6.35      2.68 o 
   5   4   8       14.60       11.98      4.22 o 
   6   4   8       19.05       19.53      4.13 o 
   7   4   8        0.85       -0.95      4.69 o 
   8   4   8        0.08       -4.72      4.72 o 
   9   4   8        2.19       -5.07      5.07 o 
  10   4   8        6.57        7.39      7.48 o 
  11   4   8       10.88        8.66      7.60 o 
 -13   5   8        5.03       12.07      6.75 o 
 -12   5   8       11.52        0.81      6.49 o 
 -11   5   8        6.79       -1.96      4.64 o 
 -10   5   8       31.37       27.63      4.78 o 
  -9   5   8        0.51        0.17      4.42 o 
  -8   5   8       26.87       41.43      4.65 o 
  -7   5   8       55.98       63.00      4.31 o 
  -6   5   8        6.83        9.30      3.67 o 
  -5   5   8      193.70      190.98      5.45 o 
  -4   5   8        0.78        0.53      2.44 o 
  -3   5   8       25.57       30.48      2.33 o 
  -2   5   8      324.19      317.75      9.07 o 
  -1   5   8       38.32       40.59      2.29 o 
   0   5   8       19.77       19.89      2.06 o 
   1   5   8      132.91      159.85      5.44 o 
   2   5   8       49.12       54.26      4.16 o 
   3   5   8      253.93      263.48      8.51 o 
   4   5   8        7.13        5.95      3.71 o 
   5   5   8       22.47       11.90      6.51 o 
   6   5   8        0.17       -2.59      5.00 o 
   7   5   8        0.30       -5.34      5.34 o 
   8   5   8        3.20       -5.61      5.72 o 
   9   5   8       56.79       52.11      6.53 o 
  10   5   8        1.48       -0.74      7.02 o 
 -11   6   8        2.24        6.77      6.52 o 
 -10   6   8       21.59       26.07      6.08 o 
  -9   6   8        6.57        2.04      5.35 o 
  -8   6   8        0.61        4.50      4.18 o 
  -7   6   8       36.16       37.47      4.66 o 
  -6   6   8      154.26      165.22      6.69 o 
  -5   6   8        2.93        3.89      3.57 o 
  -4   6   8       19.47       19.08      4.73 o 
  -3   6   8       61.12       51.79      4.47 o 
  -2   6   8      132.57      133.54      8.64 o 
  -1   6   8       65.21       66.76      4.01 o 
   0   6   8        1.18       -1.18      3.50 o 
   1   6   8       13.24        9.46      3.79 o 
   2   6   8        0.76        0.16      3.64 o 
   3   6   8        0.12       -0.55      3.73 o 
   4   6   8        2.46        2.62      4.56 o 
   5   6   8       17.88       18.26      5.78 o 
   6   6   8        0.49        0.10      5.55 o 
   7   6   8       11.04       16.05      6.26 o 
   8   6   8        0.72       -2.78      5.21 o 
  -9   7   8        1.35       -1.33      5.93 o 
  -8   7   8        0.11        3.06      5.54 o 
  -7   7   8       46.17       59.74      5.88 o 
  -6   7   8       68.31       61.82      4.96 o 
  -5   7   8        1.31        3.20      4.46 o 
  -4   7   8        1.62        4.87      5.18 o 
  -3   7   8       31.02       24.61      5.11 o 
  -2   7   8        7.25        6.48      5.31 o 
  -1   7   8        5.52        9.97      5.31 o 
   0   7   8       65.06       57.43      4.46 o 
   1   7   8       10.14        6.41      4.06 o 
   2   7   8       31.92       47.87      5.79 o 
   3   7   8        0.00       -1.05      4.93 o 
   4   7   8       12.68       10.60      5.64 o 
   5   7   8        7.67        2.11      6.38 o 
   6   7   8       18.74       13.63      7.41 o 
  -6   8   8        7.96       16.37      7.91 o 
  -5   8   8        7.66       13.57      7.52 o 
  -4   8   8        0.00       -5.30      6.00 o 
  -3   8   8       23.06       16.88      7.66 o 
  -2   8   8        2.50        2.29      5.58 o 
  -1   8   8        6.38        9.47      6.73 o 
   0   8   8        8.41       10.64      7.86 o 
   1   8   8        0.02       -4.24      6.74 o 
   2   8   8        7.46        6.43      7.42 o 
   3   8   8       13.86       16.26      6.95 o 
 -15   1   9       29.29       24.36     17.88 o 
 -14   1   9        4.46        3.10      6.34 o 
 -13   1   9        4.65        3.56      4.60 o 
 -12   1   9        6.35        6.23      2.80 o 
 -11   1   9        9.20        5.67      2.25 o 
 -10   1   9        0.30       -1.43      1.95 o 
  -9   1   9      525.14      550.45     15.68 o 
  -8   1   9      133.46      131.66      4.29 o 
  -7   1   9      319.79      299.58     11.83 o 
  -6   1   9      731.70      721.46     15.74 o 
  -5   1   9       83.75       80.13      4.65 o 
  -4   1   9        0.22        0.45      1.25 o 
  -3   1   9      542.08      537.48      7.91 o 
  -2   1   9       12.24       22.23      1.82 o 
  -1   1   9      129.56      136.74      4.93 o 
   0   1   9        1.74        2.97      1.63 o 
   1   1   9      792.68      768.35     14.40 o 
   2   1   9      475.66      483.36      9.25 o 
   3   1   9        0.47       -0.18      1.32 o 
   4   1   9       82.92       83.89      5.45 o 
   5   1   9       21.85       21.10      1.77 o 
   6   1   9      171.70      178.03      6.32 o 
   7   1   9       25.59       20.40      2.78 o 
   8   1   9       11.14       12.88      2.96 o 
   9   1   9       13.83       13.47      3.84 o 
  10   1   9       34.80       30.44      4.32 o 
  11   1   9       43.57       43.96      6.39 o 
  12   1   9       20.03       14.19      6.96 o 
 -15   2   9        6.44        8.99      7.91 o 
 -14   2   9        0.92       -3.05      7.61 o 
 -13   2   9        3.29        3.64      4.75 o 
 -12   2   9       12.06       16.34      3.67 o 
 -11   2   9       11.38       13.53      2.34 o 
 -10   2   9        0.66        3.80      2.57 o 
  -9   2   9       91.02       75.50      3.70 o 
  -8   2   9      291.34      291.05      9.51 o 
  -7   2   9      272.76      279.35      7.41 o 
  -6   2   9      118.58      113.98      3.53 o 
  -5   2   9       11.69       11.09      2.64 o 
  -4   2   9       24.55       28.11      1.82 o 
  -3   2   9      431.30      446.67      9.59 o 
  -2   2   9      208.83      241.68      4.71 o 
  -1   2   9       58.67       57.08      4.21 o 
   0   2   9       73.98       70.22      3.19 o 
   1   2   9        3.62        3.65      0.90 o 
   2   2   9       90.88       80.22      3.71 o 
   3   2   9        7.82        5.68      1.97 o 
   4   2   9       83.92       75.76      3.56 o 
   5   2   9        8.44        9.62      2.15 o 
   6   2   9       52.17       50.67      5.69 o 
   7   2   9       17.05       10.18      2.85 o 
   8   2   9       27.86       26.90      5.11 o 
   9   2   9        4.69        8.86      4.37 o 
  10   2   9        2.57        3.28      4.35 o 
  11   2   9        0.79        1.21      5.98 o 
  12   2   9        0.03       -7.28      8.92 o 
 -15   3   9       93.08       70.62     11.98 o 
 -14   3   9        1.71        2.78      7.62 o 
 -13   3   9        0.98        4.03      5.69 o 
 -12   3   9       18.46       13.48      7.66 o 
 -11   3   9       16.75       19.85      4.85 o 
 -10   3   9       58.65       62.91      4.20 o 
  -9   3   9        8.82        7.62      2.36 o 
  -8   3   9        1.65        6.33      2.01 o 
  -7   3   9       19.74       15.93      2.14 o 
  -6   3   9       39.96       30.48      2.07 o 
  -5   3   9       13.05       15.34      1.90 o 
  -4   3   9       37.39       31.99      3.00 o 
  -3   3   9        5.22        7.86      1.56 o 
  -2   3   9      328.25      324.44      5.76 o 
  -1   3   9       16.07       14.99      1.36 o 
   0   3   9      787.93      815.51     14.44 o 
   1   3   9       18.74       19.93      2.78 o 
   2   3   9       26.06       21.68      2.07 o 
   3   3   9        1.45       -0.76      1.74 o 
   4   3   9      207.67      211.78      6.36 o 
   5   3   9       25.88       23.32      3.68 o 
   6   3   9      326.69      340.27     11.04 o 
   7   3   9       19.28       21.41      4.03 o 
   8   3   9        8.41       10.34      5.04 o 
   9   3   9        0.23       -4.20      4.86 o 
  10   3   9        3.92        6.79      5.61 o 
  11   3   9        0.01       -4.42      5.80 o 
 -14   4   9        0.64       15.67      8.56 o 
 -13   4   9       97.31      108.42      8.67 o 
 -12   4   9       10.14       11.96      8.44 o 
 -11   4   9       55.74       66.77      6.22 o 
 -10   4   9        7.19       10.98      5.60 o 
  -9   4   9       28.65       26.27      5.03 o 
  -8   4   9        0.02        2.90      3.91 o 
  -7   4   9      101.05      106.47      5.16 o 
  -6   4   9      333.15      330.89      9.26 o 
  -5   4   9      130.91      117.59      5.40 o 
  -4   4   9        6.58        7.10      1.90 o 
  -3   4   9        6.92        3.90      1.73 o 
  -2   4   9      620.24      607.09     10.84 o 
  -1   4   9      120.38      112.77      2.65 o 
   0   4   9      138.14      123.64      4.12 o 
   1   4   9       11.36       14.52      1.84 o 
   2   4   9       15.68       21.56      2.27 o 
   3   4   9      145.17      150.66      5.35 o 
   4   4   9      261.94      246.73      7.08 o 
   5   4   9       16.48       26.71      7.21 o 
   6   4   9       16.80       12.31      4.27 o 
   7   4   9       48.77       38.73      5.41 o 
   8   4   9       18.85       15.05      4.65 o 
   9   4   9       13.93       13.83      4.99 o 
  10   4   9       32.19       43.07      7.57 o 
 -13   5   9        3.57       -1.41      6.72 o 
 -12   5   9        0.25       -0.77      6.68 o 
 -11   5   9       22.68       13.01      5.89 o 
 -10   5   9       48.43       56.34      6.57 o 
  -9   5   9       87.89       78.18      5.85 o 
  -8   5   9        0.67        0.38      4.94 o 
  -7   5   9       91.12       91.06      5.26 o 
  -6   5   9       19.54       16.49      4.21 o 
  -5   5   9        2.29        0.63      4.27 o 
  -4   5   9       10.04        8.98      2.98 o 
  -3   5   9       37.77       42.88      3.21 o 
  -2   5   9       77.56       73.08      3.73 o 
  -1   5   9      146.16      155.24      4.43 o 
   0   5   9        0.01       -0.75      3.78 o 
   1   5   9       67.18       60.07      9.04 o 
   2   5   9       30.30       35.76      5.21 o 
   3   5   9        3.65       -1.73      3.28 o 
   4   5   9        9.38        7.38      3.94 o 
   5   5   9       17.70       13.40      4.96 o 
   6   5   9        0.01       -1.12      4.60 o 
   7   5   9        3.48        4.14      5.03 o 
   8   5   9       18.18       13.99      4.74 o 
   9   5   9        1.01        0.22      6.46 o 
 -11   6   9        0.31        5.37      6.16 o 
 -10   6   9        0.25        4.80      5.26 o 
  -9   6   9       12.54       18.18      5.64 o 
  -8   6   9      109.32      118.91      6.75 o 
  -7   6   9       72.28       73.40      5.64 o 
  -6   6   9        0.13        5.29      4.47 o 
  -5   6   9        0.57        2.45      4.44 o 
  -4   6   9        0.63        7.38      4.77 o 
  -3   6   9      381.66      405.49     20.44 o 
  -2   6   9       19.78       12.72      3.54 o 
  -1   6   9        0.60       -3.72      3.72 o 
   0   6   9        3.03       -2.79      3.61 o 
   1   6   9       46.45       46.19      4.63 o 
   2   6   9       65.93       64.95      4.68 o 
   3   6   9        0.01       -1.39      4.27 o 
   4   6   9        7.31        9.96      5.18 o 
   5   6   9        7.33        4.12      5.21 o 
   6   6   9        4.57        5.76      5.37 o 
   7   6   9        7.39        0.71      6.08 o 
   8   6   9        0.11        5.27      8.46 o 
  -9   7   9        1.60        6.94      7.20 o 
  -8   7   9       86.78       96.75     16.13 o 
  -7   7   9        3.07        1.85      7.23 o 
  -6   7   9       41.22       54.39      6.81 o 
  -5   7   9        1.17        7.11      4.85 o 
  -4   7   9        0.00        1.67      6.60 o 
  -3   7   9        4.02        1.34      5.37 o 
  -2   7   9      123.19      118.44      8.37 o 
  -1   7   9        0.02        5.47      5.63 o 
   0   7   9       88.33       97.16      6.60 o 
   1   7   9       19.05       25.84      4.73 o 
   2   7   9        6.18        1.20      4.99 o 
   3   7   9        0.96        2.37      5.64 o 
   4   7   9        9.35       11.83      5.66 o 
   5   7   9        7.15        0.18      7.09 o 
   6   7   9       10.79        5.29      8.84 o 
  -5   8   9       10.29       20.80     11.83 o 
  -4   8   9       20.48       22.02      6.41 o 
  -3   8   9        3.88       -2.37      7.77 o 
  -2   8   9        9.36        8.28      7.91 o 
  -1   8   9        0.73       -5.10      7.49 o 
   0   8   9       13.67       15.08      9.07 o 
   1   8   9       12.04       14.85     11.65 o 
   2   8   9       14.97       13.68      9.72 o 
 -12   0  10       45.87       36.36      6.77 o 
 -11   0  10       39.29       39.95      5.51 o 
 -10   0  10       16.72        7.91      2.77 o 
  -9   0  10      633.77      640.21     26.99 o 
  -8   0  10        0.74       -0.96      1.59 o 
  -7   0  10     1389.06     1505.10     48.40 o 
  -6   0  10     1074.44     1109.85     43.93 o 
  -5   0  10      105.91      110.17     11.11 o 
  -4   0  10      121.98       98.05      3.39 o 
  -3   0  10       24.78       25.56      4.04 o 
  -2   0  10       12.21       16.43      2.70 o 
  -1   0  10     2313.03     2430.26     63.96 o 
   0   0  10      186.23      233.37     23.15 o 
   1   0  10       18.33       24.09      2.69 o 
   2   0  10      132.26      126.81      4.96 o 
   3   0  10       19.09       17.77      3.75 o 
   4   0  10       42.58       30.43      3.59 o 
   5   0  10       76.10       69.52     12.23 o 
   6   0  10       39.32       26.57      5.20 o 
   7   0  10       11.47        8.38      4.12 o 
   8   0  10       15.50       10.40      4.47 o 
   9   0  10        5.06       12.56      5.51 o 
  10   0  10       74.26       91.97     10.31 o 
  11   0  10      116.34      126.16     13.69 o 
  12   0  10        6.95       -6.07     14.14 o 
 -15   1  10        6.49       18.01     10.48 o 
 -14   1  10        0.68       -8.54     15.59 o 
 -13   1  10       67.85       80.66      6.77 o 
 -12   1  10       39.29       39.29      4.08 o 
 -11   1  10        0.00        1.29      2.57 o 
 -10   1  10       60.32       47.59      2.69 o 
  -9   1  10      109.70      107.50      5.74 o 
  -8   1  10      972.67     1007.97     24.12 o 
  -7   1  10       10.88        6.21      1.65 o 
  -6   1  10       24.43       25.18      5.15 o 
  -5   1  10        1.00        0.74      1.71 o 
  -4   1  10       11.58       11.80      1.76 o 
  -3   1  10       15.15       17.12      1.54 o 
  -2   1  10      145.15      153.47      6.23 o 
  -1   1  10       11.85        8.84      2.84 o 
   0   1  10        1.06       -0.23      1.71 o 
   1   1  10        1.61        0.07      1.73 o 
   2   1  10      384.43      410.14      9.65 o 
   3   1  10      243.28      269.67      6.89 o 
   4   1  10      213.57      224.17      5.61 o 
   5   1  10       16.40       15.36      1.99 o 
   6   1  10      138.33      116.03      5.32 o 
   7   1  10        0.10       -1.88      2.82 o 
   8   1  10        3.15        2.09      3.53 o 
   9   1  10       12.89       14.00      4.88 o 
  10   1  10        0.27       -5.22      5.22 o 
  11   1  10        5.77       13.40      5.76 o 
  12   1  10       36.19       35.20      8.36 o 
 -15   2  10        5.62       18.25     12.32 o 
 -14   2  10        1.00       -2.37      8.93 o 
 -13   2  10        4.69        4.16      6.58 o 
 -12   2  10       55.97       58.10      6.06 o 
 -11   2  10       22.44       18.05      3.24 o 
 -10   2  10       57.28       50.37      3.78 o 
  -9   2  10      128.13      113.33      9.33 o 
  -8   2  10        3.89        4.28      2.48 o 
  -7   2  10        3.12        1.98      1.89 o 
  -6   2  10      256.54      251.77      7.27 o 
  -5   2  10      185.19      182.49      5.02 o 
  -4   2  10        7.75        8.44      1.68 o 
  -3   2  10        1.55        0.48      1.49 o 
  -2   2  10       17.82       16.75      1.61 o 
  -1   2  10       85.03       76.89      3.84 o 
   0   2  10        7.59        8.07      1.35 o 
   1   2  10        6.00        5.49      0.96 o 
   2   2  10       76.96       78.87      2.85 o 
   3   2  10        0.02        0.69      2.06 o 
   4   2  10        6.30        3.61      2.13 o 
   5   2  10       71.71       63.57      3.16 o 
   6   2  10      118.03      125.10      6.55 o 
   7   2  10       33.20       33.63      4.55 o 
   8   2  10       45.47       57.38      6.33 o 
   9   2  10        4.01        4.88      4.64 o 
  10   2  10        2.62        4.51      4.49 o 
  11   2  10      102.37      122.01     11.91 o 
 -14   3  10        0.96       -1.14      7.26 o 
 -13   3  10       29.22       25.27      5.64 o 
 -12   3  10       14.80       10.57      5.77 o 
 -11   3  10        0.39        1.61      5.79 o 
 -10   3  10       20.46       23.84      3.49 o 
  -9   3  10        0.05       -0.07      3.05 o 
  -8   3  10        9.11        2.35      1.68 o 
  -7   3  10      176.12      152.52      6.73 o 
  -6   3  10       32.70       23.77      2.42 o 
  -5   3  10       28.23       22.15      3.91 o 
  -4   3  10        2.71       -0.34      2.10 o 
  -3   3  10        0.94        0.10      1.42 o 
  -2   3  10        6.80        5.44      1.64 o 
  -1   3  10      729.60      753.83     14.04 o 
   0   3  10        4.72        5.73      1.36 o 
   1   3  10      222.90      219.07      6.40 o 
   2   3  10      118.50      123.82      5.11 o 
   3   3  10      185.84      190.53      7.50 o 
   4   3  10      239.01      236.86      6.41 o 
   5   3  10      113.86      133.88     10.31 o 
   6   3  10       12.15       11.22      4.11 o 
   7   3  10       16.54       12.55      4.00 o 
   8   3  10        4.35       -2.29      4.49 o 
   9   3  10       14.61        8.66      5.13 o 
  10   3  10        5.02        0.14      6.23 o 
  11   3  10       16.08       22.69      9.60 o 
 -13   4  10       12.55        9.97      7.05 o 
 -12   4  10       12.15        5.51      6.82 o 
 -11   4  10        0.44        4.43      5.18 o 
 -10   4  10        6.57        0.50      5.16 o 
  -9   4  10      113.94      104.05      6.65 o 
  -8   4  10        0.00       -0.87      4.07 o 
  -7   4  10      350.15      380.89     16.64 o 
  -6   4  10        4.47        2.90      3.97 o 
  -5   4  10       35.01       33.63      2.93 o 
  -4   4  10       50.88       48.31      3.17 o 
  -3   4  10       55.68       54.90      5.13 o 
  -2   4  10       90.47       91.85      3.32 o 
  -1   4  10      405.30      407.73      8.62 o 
   0   4  10        0.52        3.38      1.94 o 
   1   4  10      244.77      264.00      6.08 o 
   2   4  10       12.95       14.28      2.20 o 
   3   4  10        0.24       -0.94      3.16 o 
   4   4  10        4.54        4.87      3.28 o 
   5   4  10       17.76       17.78      3.84 o 
   6   4  10       29.48       32.92      7.47 o 
   7   4  10       20.52       10.43      4.68 o 
   8   4  10        1.50        6.84      5.01 o 
   9   4  10       14.07       13.76      5.51 o 
  10   4  10        5.89        5.29      7.66 o 
 -12   5  10        9.78       11.42      6.74 o 
 -11   5  10        0.39        3.33      5.93 o 
 -10   5  10       10.34       21.86      5.79 o 
  -9   5  10        1.89       -2.73      5.02 o 
  -8   5  10       10.15        5.28      5.13 o 
  -7   5  10       12.44       14.12      7.57 o 
  -6   5  10        1.21        1.43      5.46 o 
  -5   5  10       89.46       92.89      7.27 o 
  -4   5  10       16.17       19.31      5.98 o 
  -3   5  10      161.01      148.21      5.67 o 
  -2   5  10        6.57        3.79      2.73 o 
  -1   5  10        2.49       -0.38      2.77 o 
   0   5  10        7.59       11.00      3.26 o 
   1   5  10        8.39        9.15      3.18 o 
   2   5  10       30.74       32.40      3.68 o 
   3   5  10       26.68       28.77      4.13 o 
   4   5  10       79.79       86.03      5.36 o 
   5   5  10       51.56       53.84      5.64 o 
   6   5  10        1.89       -4.09      5.23 o 
   7   5  10        1.53        2.83      5.23 o 
   8   5  10        3.24        7.46      6.30 o 
   9   5  10        0.54       -6.50      8.49 o 
 -11   6  10        3.51       13.94      7.55 o 
 -10   6  10       10.02       17.03      8.39 o 
  -9   6  10       33.56       31.69      8.43 o 
  -8   6  10        8.67        8.96      4.54 o 
  -7   6  10       86.63       82.53     10.21 o 
  -6   6  10        8.77       14.96      6.26 o 
  -5   6  10       45.30       61.60      4.81 o 
  -4   6  10        8.05       11.32      5.84 o 
  -3   6  10       32.66       23.22      6.12 o 
  -2   6  10      156.36      175.25      7.24 o 
  -1   6  10       17.10       24.21      4.14 o 
   0   6  10       31.06       25.67      4.25 o 
   1   6  10       25.94       21.69      4.19 o 
   2   6  10       14.99       16.54      4.24 o 
   3   6  10        1.25        5.74      4.32 o 
   4   6  10       31.96       36.91      5.74 o 
   5   6  10       15.96       10.00      5.26 o 
   6   6  10       10.90       16.22      6.14 o 
   7   6  10        1.22        4.02      5.77 o 
  -8   7  10        8.30        9.08      8.20 o 
  -7   7  10        0.37        0.86      6.08 o 
  -6   7  10        1.28        1.58      6.48 o 
  -5   7  10       15.73        7.65      6.99 o 
  -4   7  10        1.13       -0.23      5.79 o 
  -3   7  10        0.44        4.83      6.99 o 
  -2   7  10        1.94        6.53      6.47 o 
  -1   7  10      127.59      120.37      8.61 o 
   0   7  10       54.78       69.57      7.96 o 
   1   7  10        4.83       12.98      6.59 o 
   2   7  10       37.29       32.88      6.69 o 
   3   7  10       19.62       17.03      5.65 o 
   4   7  10        1.94       -1.14      7.06 o 
   5   7  10       17.41       13.36      6.94 o 
  -3   8  10        0.04        0.95      8.26 o 
  -2   8  10        4.36        1.10      7.69 o 
  -1   8  10        9.52       12.11     12.73 o 
   0   8  10       11.89       10.42     10.33 o 
 -15   1  11        0.35       -5.97     18.86 o 
 -14   1  11       12.51       -2.08     10.92 o 
 -13   1  11        2.71       -1.50      8.14 o 
 -12   1  11       48.19       51.91      5.04 o 
 -11   1  11        6.21        2.73      3.33 o 
 -10   1  11        9.61        8.44      2.40 o 
  -9   1  11        7.99       10.46      2.38 o 
  -8   1  11       11.95       10.51      4.21 o 
  -7   1  11      146.35      142.44      5.95 o 
  -6   1  11       23.70       30.71      3.62 o 
  -5   1  11        2.30        2.50      1.85 o 
  -4   1  11      284.55      290.51     10.72 o 
  -3   1  11        5.58        5.32      0.99 o 
  -2   1  11       56.94       58.80      2.22 o 
  -1   1  11        3.42        4.28      2.20 o 
   0   1  11       56.35       43.75      3.56 o 
   1   1  11      404.28      406.10      9.36 o 
   2   1  11        0.04       -1.51      1.51 o 
   3   1  11       36.61       37.04      2.09 o 
   4   1  11       56.82       58.11      3.60 o 
   5   1  11       22.81       22.99      2.05 o 
   6   1  11       17.45       17.42      2.11 o 
   7   1  11        0.55        4.11      3.38 o 
   8   1  11       13.84       17.77      3.68 o 
   9   1  11       55.98       70.01      6.18 o 
  10   1  11       13.73        6.91      4.56 o 
  11   1  11       19.98        9.64      8.54 o 
 -15   2  11       51.12       83.09     12.43 o 
 -14   2  11       22.11       35.71     10.57 o 
 -13   2  11       10.77       12.85      7.23 o 
 -12   2  11       75.43       79.35      6.53 o 
 -11   2  11        8.79       15.88      3.67 o 
 -10   2  11        2.99        3.81      3.33 o 
  -9   2  11        0.15       -0.39      2.99 o 
  -8   2  11      118.77      135.28      5.14 o 
  -7   2  11      161.51      173.19      4.94 o 
  -6   2  11       52.16       56.32      3.69 o 
  -5   2  11        0.30       -1.22      1.97 o 
  -4   2  11        2.73        0.11      1.82 o 
  -3   2  11       54.67       49.14      2.06 o 
  -2   2  11      235.01      236.88      8.20 o 
  -1   2  11       49.89       50.32      2.60 o 
   0   2  11      516.38      537.92     12.35 o 
   1   2  11      518.38      534.18     10.19 o 
   2   2  11       10.73        8.04      2.07 o 
   3   2  11       10.06       12.81      1.75 o 
   4   2  11      138.21      131.62      6.64 o 
   5   2  11       11.50       10.34      2.64 o 
   6   2  11       14.37       13.66      3.50 o 
   7   2  11        6.05       10.14      3.85 o 
   8   2  11       43.39       39.93      5.22 o 
   9   2  11        4.72       10.13      5.16 o 
  10   2  11        0.38       11.17      7.93 o 
  11   2  11        5.42       -3.29      8.89 o 
 -14   3  11       15.67        3.92     15.68 o 
 -13   3  11       13.83       12.29      6.17 o 
 -12   3  11       46.77       44.55      5.59 o 
 -11   3  11       43.77       62.38      6.66 o 
 -10   3  11       74.00       65.23      4.74 o 
  -9   3  11       32.19       27.57      3.76 o 
  -8   3  11        7.79       13.12      2.73 o 
  -7   3  11      102.30       90.32      4.57 o 
  -6   3  11       16.85       21.31      3.73 o 
  -5   3  11      139.44      126.66      9.69 o 
  -4   3  11       24.85       20.28      2.83 o 
  -3   3  11       11.97        8.27      2.04 o 
  -2   3  11        1.60        0.41      1.60 o 
  -1   3  11      221.16      240.86      6.80 o 
   0   3  11       63.33       62.35      2.73 o 
   1   3  11      329.23      344.18      8.22 o 
   2   3  11      197.14      215.62      5.55 o 
   3   3  11       66.71       59.87      3.35 o 
   4   3  11        1.05        2.98      2.89 o 
   5   3  11      180.48      180.37      7.90 o 
   6   3  11       27.32       20.40      5.11 o 
   7   3  11       68.52       70.01      5.28 o 
   8   3  11        8.64        8.00      5.59 o 
   9   3  11        3.12        7.43      5.15 o 
  10   3  11       21.25       24.38      8.75 o 
 -13   4  11       28.80       27.20      7.70 o 
 -12   4  11        2.94        0.77      4.93 o 
 -11   4  11        0.73        0.99      4.98 o 
 -10   4  11        0.02        5.34      5.23 o 
  -9   4  11       11.96       10.54      5.29 o 
  -8   4  11       37.78       49.01      5.68 o 
  -7   4  11       14.80       21.46      4.57 o 
  -6   4  11        0.81       -1.41      5.37 o 
  -5   4  11        0.02        5.77      6.41 o 
  -4   4  11      222.45      210.02     13.54 o 
  -3   4  11      125.93      110.91      3.80 o 
  -2   4  11      125.56      115.62      3.68 o 
  -1   4  11       93.03       80.14      2.86 o 
   0   4  11      634.40      623.13     15.43 o 
   1   4  11       35.07       35.71      3.64 o 
   2   4  11       64.16       75.19      4.13 o 
   3   4  11        0.35       -0.26      3.85 o 
   4   4  11        6.27        0.26      4.00 o 
   5   4  11        9.06        2.54      4.31 o 
   6   4  11      135.54      131.97     10.28 o 
   7   4  11       20.13       14.75      5.57 o 
   8   4  11        1.11       -0.61      5.11 o 
   9   4  11        0.88        0.61      5.55 o 
 -12   5  11        1.95       -3.35      6.19 o 
 -11   5  11        0.01        6.77      9.39 o 
 -10   5  11       15.61       19.11      5.76 o 
  -9   5  11        2.48        4.96      4.62 o 
  -8   5  11        3.76        0.88      5.49 o 
  -7   5  11       15.69       16.76      6.28 o 
  -6   5  11       91.07       89.64      7.36 o 
  -5   5  11       21.38       22.64      8.73 o 
  -4   5  11       91.70       92.77      5.45 o 
  -3   5  11       93.88       97.92      7.66 o 
  -2   5  11       13.96       12.81      3.14 o 
  -1   5  11        1.56       -2.02      3.18 o 
   0   5  11        2.63       -0.83      3.29 o 
   1   5  11        0.26        2.47      3.69 o 
   2   5  11       10.28        7.98      3.81 o 
   3   5  11        0.42       -1.75      3.63 o 
   4   5  11       26.96       37.47      5.59 o 
   5   5  11       53.61       56.40      6.04 o 
   6   5  11        9.78       12.81      5.58 o 
   7   5  11        0.81        4.59      6.46 o 
   8   5  11        5.43       -1.27      6.43 o 
 -10   6  11        4.62       12.79      7.83 o 
  -9   6  11        1.97        0.52      7.48 o 
  -8   6  11       20.77       30.74      6.96 o 
  -7   6  11       28.09       30.77      7.52 o 
  -6   6  11        2.83       11.20     11.71 o 
  -5   6  11        4.63       -2.48      6.30 o 
  -4   6  11        8.40       14.24      5.37 o 
  -3   6  11       23.00       19.00      4.77 o 
  -2   6  11       85.11       89.21      8.31 o 
  -1   6  11       90.02       89.63      6.34 o 
   0   6  11       86.88       97.49      5.37 o 
   1   6  11       80.32       88.91      5.62 o 
   2   6  11        0.81        2.34      4.34 o 
   3   6  11        0.02        2.65      4.67 o 
   4   6  11       79.21       83.29      6.88 o 
   5   6  11        4.09        8.20      6.62 o 
   6   6  11        5.61        7.35      7.34 o 
  -8   7  11      110.14      122.26     18.86 o 
  -7   7  11        9.66       -0.88      6.97 o 
  -6   7  11       80.88       84.14     12.57 o 
  -5   7  11       30.87       32.99      7.05 o 
  -4   7  11        4.11       11.07      7.07 o 
  -3   7  11        0.04       -2.30      6.83 o 
  -2   7  11        2.20       -4.22      7.48 o 
  -1   7  11        4.70       11.91      7.76 o 
   0   7  11       89.00       76.40      8.77 o 
   1   7  11        7.97        6.98      7.48 o 
   2   7  11       21.90       23.80      9.01 o 
   3   7  11       27.11       18.09     10.75 o 
   4   7  11        0.87       11.93     10.55 o 
 -15   0  12        0.02       16.00     12.01 o 
 -14   0  12       32.82       16.47      9.01 o 
 -13   0  12      204.90      195.79     16.48 o 
 -12   0  12       31.82       10.47     18.58 o 
 -11   0  12       29.56       36.90      8.68 o 
 -10   0  12      431.20      453.35     23.22 o 
  -9   0  12       24.97       15.91     12.34 o 
  -8   0  12      796.65      838.64     55.82 o 
  -7   0  12     1462.19     1553.52     52.65 o 
  -6   0  12      531.44      520.20     21.25 o 
  -5   0  12        1.27       -2.39      2.39 o 
  -4   0  12        6.39        7.88      2.18 o 
  -3   0  12       70.03       69.37      3.62 o 
  -2   0  12        1.02        1.60      3.37 o 
  -1   0  12      116.39      124.78     12.44 o 
   0   0  12       71.14       65.86      9.47 o 
   1   0  12      545.52      576.04     26.94 o 
   2   0  12      205.04      184.77      8.25 o 
   3   0  12      262.60      263.23     15.00 o 
   4   0  12       24.79       22.17      3.29 o 
   5   0  12       25.29       23.38      5.60 o 
   6   0  12       18.63       10.29      4.92 o 
   7   0  12      227.07      273.38     23.73 o 
   8   0  12        0.38       -1.25      5.33 o 
   9   0  12       11.70       14.85      9.32 o 
  10   0  12        8.61       21.90      9.60 o 
 -15   1  12        1.61       13.77     13.59 o 
 -14   1  12       50.73       54.03     12.47 o 
 -13   1  12       10.75       18.37      8.60 o 
 -12   1  12        0.09       -6.08      6.60 o 
 -11   1  12       11.05       14.27      5.47 o 
 -10   1  12        1.87       -0.30      2.79 o 
  -9   1  12        4.48        4.62      2.63 o 
  -8   1  12        3.38        9.24      2.98 o 
  -7   1  12        0.40        1.88      2.80 o 
  -6   1  12     1062.83     1151.72     31.36 o 
  -5   1  12      135.38      136.18      6.33 o 
  -4   1  12       52.80       51.86      2.78 o 
  -3   1  12        1.77        2.94      1.29 o 
  -2   1  12      210.41      219.96      5.83 o 
  -1   1  12      473.49      519.03     15.72 o 
   0   1  12       27.03       24.70      4.97 o 
   1   1  12       17.98       14.72      2.47 o 
   2   1  12       11.93       15.16      1.93 o 
   3   1  12       27.18       24.77      4.04 o 
   4   1  12        0.10       -1.58      1.91 o 
   5   1  12        2.46       -0.32      2.10 o 
   6   1  12       43.47       27.37      3.96 o 
   7   1  12       10.89        7.09      3.92 o 
   8   1  12       20.00        5.77      5.41 o 
   9   1  12        0.75        0.69      5.00 o 
  10   1  12        8.46        2.42      6.01 o 
 -14   2  12       54.32       46.37      9.67 o 
 -13   2  12       45.13       61.26     13.23 o 
 -12   2  12        0.15        2.74      5.63 o 
 -11   2  12        0.88       -0.38      3.99 o 
 -10   2  12       29.36       26.21      5.19 o 
  -9   2  12       50.61       48.65      6.70 o 
  -8   2  12       51.24       51.91      3.69 o 
  -7   2  12       22.82       15.42      3.84 o 
  -6   2  12        0.02       -0.09      2.49 o 
  -5   2  12      117.70      103.69      7.01 o 
  -4   2  12      110.87      102.92      5.76 o 
  -3   2  12        0.83        0.25      0.88 o 
  -2   2  12       13.30       15.83      1.71 o 
  -1   2  12       76.44       74.15      3.74 o 
   0   2  12       43.45       40.46      4.10 o 
   1   2  12      105.65      112.91      4.88 o 
   2   2  12      112.15      119.61      3.84 o 
   3   2  12       80.24       83.06      5.43 o 
   4   2  12       17.29       20.63      3.46 o 
   5   2  12       89.82       89.84      4.39 o 
   6   2  12        0.18       -4.07      4.07 o 
   7   2  12       24.10       25.06      4.54 o 
   8   2  12       37.38       43.49      5.51 o 
   9   2  12        0.48       -0.35      4.90 o 
  10   2  12       17.44       23.17     10.66 o 
 -14   3  12        0.90        5.09     20.77 o 
 -13   3  12       30.78       40.46      8.84 o 
 -12   3  12       22.58       23.00      6.71 o 
 -11   3  12        1.29       -1.22      4.74 o 
 -10   3  12        3.15        5.45      5.29 o 
  -9   3  12       11.81        9.39      3.21 o 
  -8   3  12       27.71       28.99      5.44 o 
  -7   3  12      178.84      159.36     19.22 o 
  -6   3  12        9.86        4.26      4.32 o 
  -5   3  12       31.64       22.66      3.32 o 
  -4   3  12       53.21       46.64      4.03 o 
  -3   3  12        6.44        4.09      2.98 o 
  -2   3  12        0.32       -1.79      1.79 o 
  -1   3  12      318.36      308.29      6.76 o 
   0   3  12        0.07       -1.68      2.63 o 
   1   3  12      387.53      402.00     10.02 o 
   2   3  12        0.02        0.56      3.03 o 
   3   3  12       17.46       15.65      3.19 o 
   4   3  12       13.42       13.40      3.81 o 
   5   3  12        0.23       -1.54      3.70 o 
   6   3  12       81.00       78.48      6.00 o 
   7   3  12       50.65       42.79      5.22 o 
   8   3  12       31.30       30.12      5.69 o 
   9   3  12        4.14        9.90      5.89 o 
 -13   4  12       96.35       77.13     11.44 o 
 -12   4  12        0.03        1.40      8.68 o 
 -11   4  12       13.76        5.74      5.26 o 
 -10   4  12       84.05       82.30      6.40 o 
  -9   4  12        2.49       12.42      4.85 o 
  -8   4  12       63.46       55.82     11.48 o 
  -7   4  12      104.99       81.39      9.05 o 
  -6   4  12       14.30       19.48      7.84 o 
  -5   4  12       38.99       30.49      7.05 o 
  -4   4  12       22.95       16.33      6.05 o 
  -3   4  12       11.51        3.34      3.33 o 
  -2   4  12       12.86       13.37      3.61 o 
  -1   4  12        0.13        0.27      2.56 o 
   0   4  12      125.61      141.85      5.64 o 
   1   4  12        0.18        3.93      3.40 o 
   2   4  12        8.51        4.45      3.28 o 
   3   4  12        2.82        4.15      3.75 o 
   4   4  12        1.94        0.87      4.09 o 
   5   4  12       19.35       28.04      6.74 o 
   6   4  12        0.64       -4.07      4.29 o 
   7   4  12       28.46       24.88      6.14 o 
   8   4  12       19.73       22.77      6.49 o 
 -12   5  12       24.75       40.18     13.25 o 
 -11   5  12       23.40       28.36      8.21 o 
 -10   5  12        8.14       13.42      6.84 o 
  -9   5  12        1.77       -3.79      5.40 o 
  -8   5  12        0.00       -0.71      6.58 o 
  -7   5  12        0.01        1.55      6.28 o 
  -6   5  12        3.54        1.97      4.99 o 
  -5   5  12       69.97       70.76      6.11 o 
  -4   5  12        1.20        5.01      5.37 o 
  -3   5  12        2.30       -1.36      4.58 o 
  -2   5  12       23.52       23.93      6.98 o 
  -1   5  12       20.69       23.37      4.89 o 
   0   5  12       20.38       19.38      3.84 o 
   1   5  12        0.24        2.62      3.76 o 
   2   5  12       28.12       28.54      4.39 o 
   3   5  12        4.24        4.81      3.89 o 
   4   5  12       21.17       16.15      5.16 o 
   5   5  12        0.63        2.29      4.95 o 
   6   5  12        7.26       -5.18      6.00 o 
   7   5  12        3.22        1.19      6.32 o 
 -10   6  12        5.47       -1.96     13.86 o 
  -9   6  12        0.07        6.86      6.46 o 
  -8   6  12        5.59        4.80      7.33 o 
  -7   6  12        4.92       -4.95      9.45 o 
  -6   6  12       37.36       48.59     18.41 o 
  -5   6  12       37.72       36.22      7.28 o 
  -4   6  12        9.68       12.64      5.07 o 
  -3   6  12        3.06        1.50      5.45 o 
  -2   6  12        1.27       -5.79      6.85 o 
  -1   6  12       21.32       11.29      5.14 o 
   0   6  12       64.57       75.39      6.18 o 
   1   6  12        9.02       14.13      7.09 o 
   2   6  12        2.28        8.21      4.54 o 
   3   6  12        0.02       -2.88      5.37 o 
   4   6  12        0.77        1.96      5.83 o 
   5   6  12        1.66       -0.18      6.26 o 
  -7   7  12       15.96       13.42     11.00 o 
  -6   7  12       42.52       37.39     11.22 o 
  -5   7  12       24.45       27.40     10.24 o 
  -4   7  12        6.51        3.15      6.98 o 
  -3   7  12        7.23       -6.86      6.86 o 
  -2   7  12      100.30      105.57     10.05 o 
  -1   7  12        0.02       -2.04      8.60 o 
   0   7  12        0.66       -0.30     11.42 o 
   1   7  12       78.52       89.89     14.14 o 
   2   7  12        4.24        1.02      7.32 o 
 -14   1  13        1.32        9.34      7.10 o 
 -13   1  13       39.90       39.57      6.16 o 
 -12   1  13      119.14      122.36      8.77 o 
 -11   1  13       48.97       44.92      5.47 o 
 -10   1  13        6.11       13.86      5.34 o 
  -9   1  13       35.86       39.21      5.12 o 
  -8   1  13       19.50       23.81      3.88 o 
  -7   1  13        0.22        0.24      2.41 o 
  -6   1  13       57.26       49.67      6.35 o 
  -5   1  13      986.92     1026.78     38.29 o 
  -4   1  13       28.14       19.94      1.23 o 
  -3   1  13        9.20       10.87      1.30 o 
  -2   1  13       49.75       44.00      2.11 o 
  -1   1  13       17.64       15.03      2.36 o 
   0   1  13       19.48       23.91      2.51 o 
   1   1  13      114.02      122.30      6.06 o 
   2   1  13       35.99       33.22      2.27 o 
   3   1  13      201.16      214.13      6.09 o 
   4   1  13       42.59       38.43      3.99 o 
   5   1  13        2.28        2.90      3.82 o 
   6   1  13        1.56        3.16      4.04 o 
   7   1  13        1.56        3.27      5.02 o 
   8   1  13        4.82        5.52      6.83 o 
   9   1  13        5.81        6.72      5.48 o 
  10   1  13        2.55        3.99      8.10 o 
 -14   2  13       75.47       84.40     30.41 o 
 -13   2  13        4.27        2.44      7.85 o 
 -12   2  13       21.29       33.03     10.45 o 
 -11   2  13        4.90        2.90      5.52 o 
 -10   2  13       22.77       21.99      4.37 o 
  -9   2  13        2.32        5.83      4.32 o 
  -8   2  13       39.36       49.92      8.10 o 
  -7   2  13      114.16      144.94     11.46 o 
  -6   2  13      161.30      151.95     11.34 o 
  -5   2  13       55.86       51.43      5.47 o 
  -4   2  13        0.45       -1.19      2.38 o 
  -3   2  13       78.10       73.96      3.82 o 
  -2   2  13       12.51       11.79      2.10 o 
  -1   2  13        3.62        3.93      1.80 o 
   0   2  13        6.31        0.58      1.81 o 
   1   2  13       17.99       15.55      2.47 o 
   2   2  13      165.74      189.95      5.94 o 
   3   2  13       65.61       68.86      9.27 o 
   4   2  13        0.02       -2.54      3.59 o 
   5   2  13        4.69        4.87      4.12 o 
   6   2  13        2.40       -3.50      4.51 o 
   7   2  13        0.38        1.76      5.05 o 
   8   2  13        0.85       -1.92      4.94 o 
   9   2  13        1.99        6.27      6.32 o 
 -13   3  13       21.59       37.29     12.64 o 
 -12   3  13       44.94       47.55     11.08 o 
 -11   3  13       19.14        5.83      6.40 o 
 -10   3  13        0.81        2.84      3.71 o 
  -9   3  13       55.53       58.17      5.48 o 
  -8   3  13       62.16       60.46      6.49 o 
  -7   3  13       17.19       23.92      6.20 o 
  -6   3  13      282.66      261.42     19.06 o 
  -5   3  13       19.17       22.17      3.69 o 
  -4   3  13       34.33       33.20      4.14 o 
  -3   3  13        1.69       -0.67      2.34 o 
  -2   3  13       21.71       18.59      2.26 o 
  -1   3  13       21.85       22.77      3.90 o 
   0   3  13      183.64      174.75     12.79 o 
   1   3  13      205.90      229.17      7.39 o 
   2   3  13      150.14      157.47      6.37 o 
   3   3  13        4.61        7.18      3.71 o 
   4   3  13        1.83        2.07      4.13 o 
   5   3  13       11.13       11.59      5.16 o 
   6   3  13       43.34       42.15      5.40 o 
   7   3  13       61.84       55.64      6.25 o 
   8   3  13        9.46        9.72      5.55 o 
   9   3  13        8.93       10.23     10.01 o 
 -12   4  13       44.41       49.99      8.69 o 
 -11   4  13        0.08       -0.96      7.95 o 
 -10   4  13       20.48       23.22      5.29 o 
  -9   4  13        8.08       14.86      6.86 o 
  -8   4  13        9.34        5.83      7.00 o 
  -7   4  13        6.42        3.30      6.65 o 
  -6   4  13        5.25        8.64      6.23 o 
  -5   4  13        9.62       -7.11      7.11 o 
  -4   4  13        0.17        2.73      5.46 o 
  -3   4  13       60.12       69.59      4.86 o 
  -2   4  13        1.61        3.38      3.43 o 
  -1   4  13       23.06       19.11      2.81 o 
   0   4  13      237.94      262.53      7.59 o 
   1   4  13      121.22      114.62      5.31 o 
   2   4  13        0.26       -0.48      3.73 o 
   3   4  13       29.76       35.65      3.90 o 
   4   4  13       50.84       55.42      5.33 o 
   5   4  13       56.46       51.54      5.40 o 
   6   4  13        1.64        2.12      5.67 o 
   7   4  13       11.49        0.41      5.54 o 
   8   4  13       40.32       35.76     14.21 o 
 -11   5  13        1.91        3.00      7.39 o 
 -10   5  13        0.02        3.11      7.29 o 
  -9   5  13        1.42       -2.18      6.79 o 
  -8   5  13       24.81       36.67      8.40 o 
  -7   5  13        8.72        7.78      5.19 o 
  -6   5  13        3.79        7.11      6.92 o 
  -5   5  13       50.97       47.49      6.60 o 
  -4   5  13       12.65       22.33      6.16 o 
  -3   5  13       66.28       74.40      6.39 o 
  -2   5  13        7.75       13.39      5.44 o 
  -1   5  13        0.33       -1.95      4.47 o 
   0   5  13        3.29       -1.89      4.20 o 
   1   5  13        0.38        7.71      3.99 o 
   2   5  13        0.71        7.30      4.48 o 
   3   5  13        2.58        7.63      4.51 o 
   4   5  13        6.05        3.32      5.53 o 
   5   5  13        0.88        2.30      5.38 o 
   6   5  13        2.36       -0.79      5.98 o 
  -9   6  13        5.49        5.08     11.76 o 
  -8   6  13        0.01        3.77      7.95 o 
  -7   6  13       14.17        7.39      6.64 o 
  -6   6  13       59.98       57.41     10.85 o 
  -5   6  13        0.69        3.56     11.40 o 
  -4   6  13        6.35        3.31      6.47 o 
  -3   6  13       33.91       39.21      6.80 o 
  -2   6  13       67.36       65.93      8.47 o 
  -1   6  13        0.08        4.91      6.26 o 
   0   6  13       17.50        2.21      6.59 o 
   1   6  13       20.11       18.33      5.85 o 
   2   6  13       24.27       20.31      5.68 o 
   3   6  13       11.20       14.98      8.34 o 
   4   6  13        0.26        1.27      9.32 o 
  -6   7  13        0.52        2.92      8.58 o 
  -5   7  13        0.05        0.41      9.24 o 
  -4   7  13        0.14        7.55      9.45 o 
  -3   7  13        7.79       11.05      8.01 o 
  -2   7  13        2.64        4.90      8.52 o 
  -1   7  13       30.81       34.50     10.81 o 
   0   7  13       20.77        6.95     17.41 o 
   1   7  13        3.13        8.19     16.31 o 
 -14   0  14        2.60        3.03     13.16 o 
 -13   0  14       70.78       59.42     10.73 o 
 -12   0  14      118.34      149.83     12.70 o 
 -11   0  14        0.25        0.76      7.68 o 
 -10   0  14       98.34       99.69     12.60 o 
  -9   0  14       66.64       58.08      7.25 o 
  -8   0  14        2.61        3.54      4.55 o 
  -7   0  14        0.05        0.29      5.06 o 
  -6   0  14      370.91      407.01     17.55 o 
  -5   0  14       62.62       63.40      7.40 o 
  -4   0  14       95.12       86.61      4.34 o 
  -3   0  14      301.67      297.89     26.22 o 
  -2   0  14       18.16       13.90      4.28 o 
  -1   0  14       93.60       92.56      6.78 o 
   0   0  14       62.12       71.78      8.07 o 
   1   0  14        1.93        2.05      3.46 o 
   2   0  14       63.63       57.39      5.24 o 
   3   0  14       41.61       28.48      4.17 o 
   4   0  14       58.99       56.70      7.02 o 
   5   0  14       80.07       78.02      6.30 o 
   6   0  14        0.34       -4.26      7.33 o 
   7   0  14       24.21       27.95      8.54 o 
   8   0  14       19.17       18.36      8.74 o 
   9   0  14       52.48       50.61     10.52 o 
 -14   1  14       17.96       20.51     17.04 o 
 -13   1  14       22.26       22.48      7.19 o 
 -12   1  14       24.10       25.86      6.45 o 
 -11   1  14        0.01        3.46      5.91 o 
 -10   1  14       29.77       30.06      4.61 o 
  -9   1  14       12.47       11.44      5.27 o 
  -8   1  14       30.43       31.96      4.72 o 
  -7   1  14      250.65      274.41     18.40 o 
  -6   1  14        0.36        1.92      4.05 o 
  -5   1  14      249.75      248.26     18.69 o 
  -4   1  14       77.66       81.07      3.82 o 
  -3   1  14       47.24       46.14      2.11 o 
  -2   1  14      120.06      123.66      6.20 o 
  -1   1  14       61.18       63.83      3.11 o 
   0   1  14       11.89       10.82      2.50 o 
   1   1  14      289.60      305.10      8.16 o 
   2   1  14       24.39       20.75      2.63 o 
   3   1  14        7.27        7.23      2.62 o 
   4   1  14       58.57       65.70      4.50 o 
   5   1  14        0.04       -0.34      4.13 o 
   6   1  14        1.06        2.46      5.48 o 
   7   1  14       67.74       71.74      7.32 o 
   8   1  14        1.40       -2.89      6.19 o 
   9   1  14        0.02        0.13      7.85 o 
 -14   2  14       36.40       34.92     14.05 o 
 -13   2  14       72.85       65.30     11.92 o 
 -12   2  14        2.61       -0.83      7.16 o 
 -11   2  14       77.90       80.34      7.11 o 
 -10   2  14        4.53       10.46      5.19 o 
  -9   2  14       24.68       21.82      5.09 o 
  -8   2  14        3.18        4.60      5.10 o 
  -7   2  14       52.11       57.01      4.99 o 
  -6   2  14       56.36       51.34      5.62 o 
  -5   2  14       33.72       37.70      3.62 o 
  -4   2  14       10.03       11.45      2.77 o 
  -3   2  14      233.67      232.96      7.84 o 
  -2   2  14       32.45       29.86      2.16 o 
  -1   2  14       28.34       24.82      3.30 o 
   0   2  14        3.60        2.94      2.08 o 
   1   2  14       59.05       56.37      3.77 o 
   2   2  14       60.78       65.36      4.14 o 
   3   2  14      178.83      181.69      7.29 o 
   4   2  14        6.17        3.88      5.67 o 
   5   2  14       18.58       13.00      5.05 o 
   6   2  14        1.50        9.59     17.00 o 
   7   2  14        7.23        5.86      6.21 o 
   8   2  14        0.97       -2.88      7.73 o 
 -13   3  14       18.25       17.95     10.98 o 
 -12   3  14        5.16        8.87      6.13 o 
 -11   3  14        2.34       -0.60     19.70 o 
 -10   3  14        0.99        4.16      6.93 o 
  -9   3  14       26.51       27.85      5.03 o 
  -8   3  14       11.55       11.54      6.11 o 
  -7   3  14        0.73        2.89      4.93 o 
  -6   3  14       59.59       55.61      6.27 o 
  -5   3  14      312.83      353.18     17.37 o 
  -4   3  14        0.57        5.69      4.96 o 
  -3   3  14       56.38       52.62      6.02 o 
  -2   3  14       36.42       24.74      3.63 o 
  -1   3  14        9.54        5.14      2.78 o 
   0   3  14       36.95       31.19      2.96 o 
   1   3  14       88.00       85.61      9.31 o 
   2   3  14       35.31       30.25      3.57 o 
   3   3  14       17.25        9.08      3.78 o 
   4   3  14        2.92        0.88      4.15 o 
   5   3  14       33.64       39.03      5.20 o 
   6   3  14       14.88       15.51      5.64 o 
   7   3  14       11.35       14.49      5.67 o 
   8   3  14        0.57       -1.95      5.99 o 
 -12   4  14        1.52        1.73      7.85 o 
 -11   4  14        3.72       17.67      9.53 o 
 -10   4  14        1.02        6.98      8.28 o 
  -9   4  14        4.15        7.79      7.55 o 
  -8   4  14        0.19       -5.45      7.10 o 
  -7   4  14        0.02        2.67      6.74 o 
  -6   4  14       79.73       68.87      7.11 o 
  -5   4  14       22.43       24.21      6.82 o 
  -4   4  14       30.61       32.50      8.21 o 
  -3   4  14       55.17       63.46      6.11 o 
  -2   4  14       28.62       28.14      5.77 o 
  -1   4  14       11.84       11.24      4.38 o 
   0   4  14        0.14        2.17      3.36 o 
   1   4  14       53.15       48.65      4.48 o 
   2   4  14        7.55        9.22      4.41 o 
   3   4  14       84.24       90.98      5.34 o 
   4   4  14       12.78        8.95      5.25 o 
   5   4  14        3.95       10.22      5.39 o 
   6   4  14        0.07       -2.88      4.96 o 
   7   4  14       33.52       22.74      7.02 o 
 -10   5  14        1.71       10.86      7.32 o 
  -9   5  14        9.20       13.36      8.89 o 
  -8   5  14        0.27        2.37      8.13 o 
  -7   5  14       15.07       17.29      9.53 o 
  -6   5  14       11.11       12.84     10.55 o 
  -5   5  14        0.39        2.86      5.54 o 
  -4   5  14        5.64        5.49      5.57 o 
  -3   5  14       75.94       81.87      6.33 o 
  -2   5  14        0.12       -6.63      7.08 o 
  -1   5  14        0.01       -3.30      5.98 o 
   0   5  14        0.38        0.49      5.50 o 
   1   5  14        1.01       -1.57      4.51 o 
   2   5  14       43.92       49.27      5.96 o 
   3   5  14        0.83        3.23      5.84 o 
   4   5  14        0.45        6.76      5.56 o 
   5   5  14       10.87        6.93      6.49 o 
  -8   6  14       22.38       42.63     10.10 o 
  -7   6  14       12.83       22.35      8.46 o 
  -6   6  14        0.05        1.28      7.57 o 
  -5   6  14       42.29       46.18      9.47 o 
  -4   6  14        8.85        9.79      6.73 o 
  -3   6  14        6.63        5.07      7.07 o 
  -2   6  14       10.24        7.42      5.68 o 
  -1   6  14       20.82       19.01      7.32 o 
   0   6  14        8.70       12.18      6.73 o 
   1   6  14        0.38        5.20     14.43 o 
   2   6  14       14.07       12.92      9.13 o 
   3   6  14        0.02       -4.82     12.56 o 
 -14   1  15       11.28       -7.32      8.14 o 
 -13   1  15        5.21        9.93      6.16 o 
 -12   1  15       26.27       20.19      6.28 o 
 -11   1  15        0.37       -4.86      5.01 o 
 -10   1  15       92.34      102.28      7.80 o 
  -9   1  15        2.01        5.86      4.48 o 
  -8   1  15       21.83        8.52      4.65 o 
  -7   1  15      110.33      122.27      6.87 o 
  -6   1  15       60.32       54.97      6.37 o 
  -5   1  15        7.25        9.59      4.43 o 
  -4   1  15        2.46        3.81      4.16 o 
  -3   1  15       51.74       46.76      3.01 o 
  -2   1  15       49.65       47.55      2.89 o 
  -1   1  15        3.69        6.11      2.81 o 
   0   1  15        0.07        1.07      2.24 o 
   1   1  15        5.51        6.08      2.35 o 
   2   1  15       30.73       34.71      3.04 o 
   3   1  15        6.31        8.45      3.50 o 
   4   1  15       90.87       88.38      4.72 o 
   5   1  15        0.67       -1.25      3.86 o 
   6   1  15        3.14       -1.69      6.92 o 
   7   1  15        1.62        2.26      7.08 o 
   8   1  15        6.16       -1.74      6.59 o 
 -13   2  15       26.63       33.67     12.15 o 
 -12   2  15       71.09       95.87     16.50 o 
 -11   2  15       37.60       29.25      5.56 o 
 -10   2  15       12.46       11.45      5.59 o 
  -9   2  15        2.12        5.18      5.31 o 
  -8   2  15        8.17       16.48      4.81 o 
  -7   2  15        0.97       -4.11      4.37 o 
  -6   2  15       48.08       53.59      4.87 o 
  -5   2  15      207.54      251.06      9.31 o 
  -4   2  15        8.79        7.32      3.99 o 
  -3   2  15        5.67        3.67     16.82 o 
  -2   2  15        6.14        7.17      2.17 o 
  -1   2  15       10.96       12.95      2.59 o 
   0   2  15        1.68        2.76      2.45 o 
   1   2  15       36.71       37.77      3.07 o 
   2   2  15      119.26      121.56      5.38 o 
   3   2  15        4.37       -0.15      4.22 o 
   4   2  15        0.13        0.91      4.70 o 
   5   2  15       10.39       11.44      5.56 o 
   6   2  15        2.34        2.35      5.94 o 
   7   2  15        3.86       -2.01      6.14 o 
   8   2  15       14.89       20.21      8.34 o 
 -12   3  15        1.33       12.60      8.24 o 
 -11   3  15        0.06       -4.99      8.46 o 
 -10   3  15        0.72        0.48      7.93 o 
  -9   3  15       28.35       23.43      6.98 o 
  -8   3  15        9.04       -3.65      7.02 o 
  -7   3  15       12.85       11.18      6.95 o 
  -6   3  15        3.82        4.51      5.16 o 
  -5   3  15        4.75        2.10      5.43 o 
  -4   3  15      181.03      179.36     10.98 o 
  -3   3  15      219.70      214.61     11.43 o 
  -2   3  15        1.58        0.69      6.18 o 
  -1   3  15       46.84       42.87      3.84 o 
   0   3  15      124.68      129.84      6.16 o 
   1   3  15      100.22      101.94      6.16 o 
   2   3  15       40.36       38.76      7.28 o 
   3   3  15        5.82        4.45      4.71 o 
   4   3  15       48.38       59.16      6.73 o 
   5   3  15       32.53       28.23      4.99 o 
   6   3  15        4.93        9.94      5.39 o 
   7   3  15       10.56       -5.97      7.42 o 
 -11   4  15        1.20        4.00     17.37 o 
 -10   4  15       15.45       25.45      7.30 o 
  -9   4  15        9.88       20.71      7.55 o 
  -8   4  15       17.97       14.37      8.94 o 
  -7   4  15       11.03        9.10      7.64 o 
  -6   4  15        0.30       13.91      9.02 o 
  -5   4  15        2.75        7.26      5.74 o 
  -4   4  15       11.81       16.29      5.79 o 
  -3   4  15        0.00        0.54      5.04 o 
  -2   4  15        0.13        5.15      5.38 o 
  -1   4  15        1.07        3.72      6.13 o 
   0   4  15       13.37       19.43      6.28 o 
   1   4  15       61.57       48.73      5.32 o 
   2   4  15       17.32       10.08      6.37 o 
   3   4  15       11.43       18.10      5.79 o 
   4   4  15       26.48       29.56      5.80 o 
   5   4  15        3.71        1.99      5.21 o 
   6   4  15        8.47        3.49      6.39 o 
 -10   5  15       85.26      103.09     11.52 o 
  -9   5  15        4.88       11.10     12.32 o 
  -8   5  15        8.85       28.49     11.41 o 
  -7   5  15        1.62       -5.86      7.77 o 
  -6   5  15        5.03        5.14      6.45 o 
  -5   5  15        6.12        9.12      8.31 o 
  -4   5  15        9.58        4.69      8.07 o 
  -3   5  15       32.26       28.07      6.91 o 
  -2   5  15       71.01       69.29      6.72 o 
  -1   5  15        0.48        7.16      6.50 o 
   0   5  15       39.61       28.17      6.72 o 
   1   5  15       26.75       30.45      6.60 o 
   2   5  15        1.19        1.38      5.58 o 
   3   5  15        2.75        2.74      6.73 o 
   4   5  15        0.76        3.98     10.27 o 
  -7   6  15        0.00       -0.61      8.34 o 
  -6   6  15        1.30       10.20      7.34 o 
  -5   6  15       25.20       34.58      8.48 o 
  -4   6  15       14.91       15.79      7.78 o 
  -3   6  15        3.67        1.68      9.42 o 
  -2   6  15        0.00       -3.63      8.51 o 
  -1   6  15       27.31       26.61      8.74 o 
   0   6  15       17.04       14.81      8.72 o 
   1   6  15       24.38       23.96     10.70 o 
   2   6  15       13.46       16.52     10.84 o 
 -13   0  16        5.49        6.21     10.73 o 
 -12   0  16        0.41        6.91      7.96 o 
 -11   0  16       38.85       48.74      8.47 o 
 -10   0  16        8.10        9.22      8.55 o 
  -9   0  16       50.25       68.34      9.34 o 
  -8   0  16       99.54      100.85      8.62 o 
  -7   0  16        2.17       -0.73      5.63 o 
  -6   0  16      241.21      252.09     13.04 o 
  -5   0  16      255.47      296.28     39.97 o 
  -4   0  16      106.58      113.95      7.98 o 
  -3   0  16        9.40        7.97      3.37 o 
  -2   0  16       45.87       41.14      6.17 o 
  -1   0  16       11.19        4.21      4.47 o 
   0   0  16       55.23       61.43      5.01 o 
   1   0  16       20.04       17.94      3.77 o 
   2   0  16       13.98       10.47      3.57 o 
   3   0  16       81.07       81.55      9.38 o 
   4   0  16       47.96       46.30      8.01 o 
   5   0  16       11.32       16.80      8.54 o 
   6   0  16        3.15        5.60      6.10 o 
   7   0  16        4.26        0.79     11.08 o 
 -13   1  16       59.92       72.69     11.90 o 
 -12   1  16       11.90       13.00      7.54 o 
 -11   1  16       30.39       16.69      6.40 o 
 -10   1  16        3.15       -0.92      4.87 o 
  -9   1  16        3.65        3.48      5.46 o 
  -8   1  16       39.00       46.32      5.61 o 
  -7   1  16       28.43       41.75      6.01 o 
  -6   1  16        1.90        8.25      4.10 o 
  -5   1  16      302.61      343.49     10.84 o 
  -4   1  16       17.71       17.73      4.71 o 
  -3   1  16      135.17      139.72      6.99 o 
  -2   1  16       14.74       11.21      4.31 o 
  -1   1  16        0.03       -0.47      2.79 o 
   0   1  16        0.00        2.11      2.37 o 
   1   1  16        5.01        3.88      2.47 o 
   2   1  16       25.95       19.01      3.80 o 
   3   1  16       38.09       31.93      4.04 o 
   4   1  16        6.46       10.68      6.18 o 
   5   1  16        8.54        5.92      7.01 o 
   6   1  16       13.25        6.90      7.17 o 
   7   1  16       14.63       17.97      6.77 o 
 -13   2  16        3.82       11.32      8.80 o 
 -12   2  16        0.49       -8.24     10.29 o 
 -11   2  16       14.05       10.50      6.23 o 
 -10   2  16       57.38       57.19      6.65 o 
  -9   2  16        6.22       -5.12      5.12 o 
  -8   2  16       11.97       14.72      5.18 o 
  -7   2  16       59.99       74.61      6.16 o 
  -6   2  16       80.05       92.77      6.04 o 
  -5   2  16      469.35      539.09     45.46 o 
  -4   2  16      266.08      259.56     14.32 o 
  -3   2  16        0.91       -2.54      5.06 o 
  -2   2  16        4.58        6.36      4.42 o 
  -1   2  16        4.88        3.71      3.81 o 
   0   2  16       30.55       28.06      3.49 o 
   1   2  16       12.75        9.03      3.93 o 
   2   2  16      175.23      176.26      7.11 o 
   3   2  16       42.55       33.31      5.49 o 
   4   2  16      109.15      105.01     10.06 o 
   5   2  16        1.58        0.91      6.47 o 
   6   2  16        0.03       -4.20      5.87 o 
   7   2  16        0.37        1.48      6.92 o 
 -12   3  16       14.03       20.29      8.89 o 
 -11   3  16        9.19       18.33      8.63 o 
 -10   3  16        1.43        4.01      6.57 o 
  -9   3  16        0.04       14.50      7.83 o 
  -8   3  16        6.95       26.78      7.25 o 
  -7   3  16        5.63        0.80      6.19 o 
  -6   3  16        0.21        0.05      6.14 o 
  -5   3  16        3.60        1.78      6.65 o 
  -4   3  16        3.16       10.96      6.10 o 
  -3   3  16       97.20      108.52     13.39 o 
  -2   3  16        0.89        1.92      5.46 o 
  -1   3  16        2.19        5.95      5.51 o 
   0   3  16       14.23        9.24      5.96 o 
   1   3  16        0.27        0.73      5.49 o 
   2   3  16       78.43       79.21      5.99 o 
   3   3  16        6.38        5.54      5.68 o 
   4   3  16       21.40       19.54      5.65 o 
   5   3  16        0.06       -5.56      6.60 o 
   6   3  16        4.49       10.57      7.84 o 
 -11   4  16        6.30       15.63     18.16 o 
 -10   4  16        3.67        1.70      8.20 o 
  -9   4  16        3.33       -4.43      6.94 o 
  -8   4  16       59.89       80.60      9.04 o 
  -7   4  16        1.61        1.07      7.96 o 
  -6   4  16       22.62       20.12      6.00 o 
  -5   4  16        0.04       -0.79      5.64 o 
  -4   4  16        1.27        0.49      5.65 o 
  -3   4  16        4.11        1.93      5.89 o 
  -2   4  16       83.71       81.04      7.55 o 
  -1   4  16        2.26        3.48      6.78 o 
   0   4  16       16.99       14.61      7.05 o 
   1   4  16        5.09        6.33      8.35 o 
   2   4  16       19.07       21.02     11.18 o 
   3   4  16        2.21      -10.72     11.89 o 
   4   4  16        0.07        4.61      7.72 o 
   5   4  16        6.61        9.14      7.34 o 
  -9   5  16        2.15        5.39      8.13 o 
  -8   5  16        4.45       -0.65     11.28 o 
  -7   5  16        0.42       -1.59     11.11 o 
  -6   5  16        1.49        0.56      7.98 o 
  -5   5  16       52.34       68.90      9.09 o 
  -4   5  16       18.00       10.79      8.51 o 
  -3   5  16        1.18        3.34      7.67 o 
  -2   5  16        4.69        4.28      7.29 o 
  -1   5  16        7.02        9.06      7.64 o 
   0   5  16        0.21        4.36      6.39 o 
   1   5  16       25.46       20.02      7.20 o 
   2   5  16        0.54       -3.09      8.07 o 
   3   5  16        0.00       -0.66     10.18 o 
  -5   6  16       25.29       35.97     12.33 o 
  -4   6  16       11.09        8.90      9.68 o 
  -3   6  16       10.01       -6.79      9.16 o 
  -2   6  16        6.14        0.57      9.86 o 
  -1   6  16        0.15       -4.59      8.82 o 
 -12   1  17        0.20       -2.91      7.48 o 
 -11   1  17       92.14       89.61      7.72 o 
 -10   1  17        1.84        5.93      6.46 o 
  -9   1  17       66.27       50.04      6.48 o 
  -8   1  17        4.33        3.03      5.91 o 
  -7   1  17        3.19        3.82      5.07 o 
  -6   1  17        9.44       11.73      5.48 o 
  -5   1  17       59.45       54.77      5.85 o 
  -4   1  17       42.63       44.25      4.81 o 
  -3   1  17       11.97       20.14      5.55 o 
  -2   1  17       55.94       55.81      6.95 o 
  -1   1  17       12.81        6.50      5.43 o 
   0   1  17        0.11       -1.66      3.01 o 
   1   1  17        0.24       -0.76      2.85 o 
   2   1  17       35.74       34.40      4.40 o 
   3   1  17       18.85       13.96      4.58 o 
   4   1  17        0.91        2.79      5.94 o 
   5   1  17       15.87       20.08      7.14 o 
   6   1  17       30.33       27.85      6.81 o 
 -12   2  17        0.07       -3.28      6.84 o 
 -11   2  17       19.64       16.72      6.51 o 
 -10   2  17       11.01       19.84      6.30 o 
  -9   2  17       23.13       16.18      5.34 o 
  -8   2  17        1.32       -3.89      4.82 o 
  -7   2  17        4.56        6.76      4.48 o 
  -6   2  17        0.01       -3.39      4.85 o 
  -5   2  17        0.45        5.33      5.42 o 
  -4   2  17        3.83        6.45      8.19 o 
  -3   2  17       78.44       83.84      7.12 o 
  -2   2  17       11.73        4.73      5.98 o 
  -1   2  17        0.05       -4.44      4.44 o 
   0   2  17       15.72       22.44      5.37 o 
   1   2  17        3.28        3.80      5.65 o 
   2   2  17       22.59       13.98      4.79 o 
   3   2  17       14.27       22.76      5.03 o 
   4   2  17       61.72       60.68      7.27 o 
   5   2  17        2.65        6.38      6.73 o 
   6   2  17        2.84        8.45      7.43 o 
 -11   3  17       21.82       17.66     11.50 o 
 -10   3  17        0.00        6.75     10.88 o 
  -9   3  17        3.89       11.34     10.04 o 
  -8   3  17        6.88        4.91      6.57 o 
  -7   3  17      115.66      141.87     13.63 o 
  -6   3  17       46.61       64.16      8.59 o 
  -5   3  17       15.33       15.66      7.12 o 
  -4   3  17        1.81        4.03      5.55 o 
  -3   3  17        0.19        0.57      6.51 o 
  -2   3  17       43.72       52.09      7.98 o 
  -1   3  17       40.06       34.67      6.43 o 
   0   3  17        1.80       -3.31      6.48 o 
   1   3  17        0.00        5.63      6.58 o 
   2   3  17       38.62       33.77      8.21 o 
   3   3  17       35.50       33.48     10.76 o 
   4   3  17       27.13       27.12     12.04 o 
   5   3  17        0.01        3.23     10.29 o 
 -10   4  17       22.90       14.44     12.87 o 
  -9   4  17       24.70       25.16     13.84 o 
  -8   4  17       78.37      114.01     17.25 o 
  -7   4  17        0.39      -10.17     10.88 o 
  -6   4  17        2.43        9.20     10.10 o 
  -5   4  17       36.00       61.79     13.04 o 
  -4   4  17       27.93       31.49      7.83 o 
  -3   4  17        0.15       17.29      6.50 o 
  -2   4  17       16.38       11.47      6.94 o 
  -1   4  17       21.42       49.59      7.85 o 
   0   4  17        4.20       -3.24      8.09 o 
   1   4  17       18.91       21.68      6.12 o 
   2   4  17       22.59       13.99      7.11 o 
   3   4  17        2.60       -0.83     13.09 o 
  -7   5  17       22.57       21.78      8.36 o 
  -6   5  17       17.78       19.55      8.26 o 
  -5   5  17        7.88        9.51      9.62 o 
  -4   5  17       10.94        7.86      7.18 o 
  -3   5  17        0.12        1.85      8.15 o 
  -2   5  17        0.00       -3.62      8.17 o 
  -1   5  17        3.91        0.58      8.25 o 
   0   5  17        0.02       -2.00      6.82 o 
   1   5  17        0.06       -6.77      9.40 o 
 -12   0  18        6.75       21.24     15.17 o 
 -11   0  18       15.57        1.68      8.96 o 
 -10   0  18       30.24        6.58      9.53 o 
  -9   0  18        4.01        2.52     12.13 o 
  -8   0  18      138.76      159.64     12.24 o 
  -7   0  18        1.74       -1.74     10.52 o 
  -6   0  18      155.84      179.31     18.25 o 
  -5   0  18       52.31       41.98      8.30 o 
  -4   0  18       29.77       30.72      8.17 o 
  -3   0  18      199.35      221.11     12.23 o 
  -2   0  18       81.19       82.89      8.03 o 
  -1   0  18        1.05       -6.14      6.14 o 
   0   0  18        1.90        5.50      6.16 o 
   1   0  18       19.27       16.80      6.39 o 
   2   0  18        1.03        8.48      8.69 o 
   3   0  18        0.69       -1.49      9.57 o 
   4   0  18       17.42       24.89      8.03 o 
   5   0  18       86.35       82.44     23.20 o 
 -12   1  18        0.01        1.57      9.35 o 
 -11   1  18       16.26       15.80      7.21 o 
 -10   1  18        1.22       -2.80      5.64 o 
  -9   1  18        1.71        0.25      7.11 o 
  -8   1  18       15.18       25.03      6.50 o 
  -7   1  18        0.00        0.09      4.57 o 
  -6   1  18        0.03        4.14      7.68 o 
  -5   1  18       26.86       30.56      5.60 o 
  -4   1  18       29.68       22.85      5.66 o 
  -3   1  18       11.76        7.89      5.27 o 
  -2   1  18       19.17       27.74      5.39 o 
  -1   1  18        0.09        0.30      4.26 o 
   0   1  18        1.43        4.33      4.14 o 
   1   1  18        2.33        5.78      8.09 o 
   2   1  18       43.21       50.90      7.18 o 
   3   1  18       16.46       13.01      6.64 o 
   4   1  18       38.44       35.36     10.08 o 
   5   1  18        0.67       10.39      8.50 o 
 -11   2  18        9.15       21.36     12.86 o 
 -10   2  18       31.69       28.39      8.19 o 
  -9   2  18       63.62       74.47     10.04 o 
  -8   2  18        2.04       14.76      8.83 o 
  -7   2  18       54.86       52.73      6.44 o 
  -6   2  18        1.61        3.93      5.92 o 
  -5   2  18        3.94        5.07      5.47 o 
  -4   2  18       34.60       36.11      7.03 o 
  -3   2  18      354.55      383.13     22.40 o 
  -2   2  18       18.27       26.77      6.27 o 
  -1   2  18       14.52       21.44      6.79 o 
   0   2  18        4.44       13.94      6.45 o 
   1   2  18        0.49       -0.58      7.34 o 
   2   2  18       48.28       54.39      7.70 o 
   3   2  18       17.83       13.66      9.82 o 
   4   2  18       72.05       74.72     18.95 o 
 -10   3  18        0.90       -5.43      7.91 o 
  -9   3  18       18.73       11.58      9.43 o 
  -8   3  18        3.67        4.15      6.55 o 
  -7   3  18       25.28       34.08     11.99 o 
  -6   3  18        1.82       -6.98      9.63 o 
  -5   3  18        0.00       -2.81      7.50 o 
  -4   3  18       85.81       92.19     10.10 o 
  -3   3  18        0.39        0.02      7.34 o 
  -2   3  18        0.75        1.73      5.78 o 
  -1   3  18        2.33        5.42      6.18 o 
   0   3  18        1.94        6.06      6.61 o 
   1   3  18       12.22       17.78      7.63 o 
   2   3  18       27.99       22.58      7.93 o 
   3   3  18        0.07        1.97     10.31 o 
  -8   4  18        0.14        3.58      9.33 o 
  -7   4  18        7.00       17.28     10.41 o 
  -6   4  18       21.99       12.76     11.10 o 
  -5   4  18       15.73       22.47     14.96 o 
  -4   4  18        0.04       -5.04      8.83 o 
  -3   4  18       11.45       21.50      9.18 o 
  -2   4  18        5.36        7.54      6.88 o 
  -1   4  18       24.63       30.42      7.88 o 
   0   4  18        0.00       -1.57      7.78 o 
   1   4  18        0.05       -3.68      8.13 o 
   2   4  18        2.35       10.03     10.26 o 
  -5   5  18        0.00       -8.65      9.16 o 
  -4   5  18        0.23        8.11      8.79 o 
  -3   5  18       18.55       16.25     10.88 o 
  -2   5  18        3.72       -3.39      8.98 o 
 -11   1  19        2.85        5.19      7.04 o 
 -10   1  19        2.16        3.48      7.60 o 
  -9   1  19       11.42       22.00      6.56 o 
  -8   1  19        4.99        7.11      6.15 o 
  -7   1  19        0.75       -0.58      6.39 o 
  -6   1  19        3.53        6.42      6.29 o 
  -5   1  19       13.98        8.23      4.88 o 
  -4   1  19        5.32        6.49      5.40 o 
  -3   1  19        5.66        7.85      5.15 o 
  -2   1  19        0.77        1.30      5.79 o 
  -1   1  19        3.07       -4.20      6.43 o 
   0   1  19        0.79       11.11      7.64 o 
   1   1  19        1.73        2.81      7.14 o 
   2   1  19        0.99        2.05     16.52 o 
   3   1  19        2.35       12.32     15.40 o 
 -10   2  19        9.56        4.38      8.40 o 
  -9   2  19        1.86        5.39      8.36 o 
  -8   2  19        4.20        4.86      6.91 o 
  -7   2  19        3.27       10.85      9.84 o 
  -6   2  19        0.01       -1.09      6.82 o 
  -5   2  19        7.95        2.83      6.22 o 
  -4   2  19       27.52       30.96      9.62 o 
  -3   2  19        0.17        2.94      6.66 o 
  -2   2  19        2.40       -5.43      6.38 o 
  -1   2  19        4.87       15.10      5.90 o 
   0   2  19        0.01       -3.00      7.91 o 
   1   2  19        0.78        5.54      9.02 o 
   2   2  19        4.09       16.37     23.24 o 
   3   2  19        0.05       13.86     18.53 o 
  -9   3  19       69.68       58.75     13.09 o 
  -8   3  19        1.60       -1.47      7.87 o 
  -7   3  19       41.22       64.76      9.88 o 
  -6   3  19        7.67        2.73      8.40 o 
  -5   3  19       21.93       31.77      8.74 o 
  -4   3  19       80.54       74.34     11.56 o 
  -3   3  19        0.38       -4.02      7.89 o 
  -2   3  19       30.72       24.98      6.80 o 
  -1   3  19       36.94       27.18      8.12 o 
   0   3  19       47.61       58.31      8.54 o 
   1   3  19       46.46       40.97     11.38 o 
   2   3  19       12.40        6.03     15.91 o 
  -6   4  19       14.97       24.58      9.05 o 
  -5   4  19        0.00       15.59      9.94 o 
  -4   4  19       23.63       37.38      9.53 o 
  -3   4  19        1.03        0.52      7.86 o 
  -2   4  19       37.87       46.49      9.20 o 
  -1   4  19        0.00        5.64      8.81 o 
   0   4  19        0.03        8.85      8.59 o 
  -9   0  20        0.66       -2.76     16.08 o 
  -8   0  20      107.80      113.54     19.93 o 
  -7   0  20        0.95       12.29      9.77 o 
  -6   0  20       31.63       30.00     18.06 o 
  -5   0  20        1.80       -0.76      6.38 o 
  -4   0  20        0.04       -0.46      8.69 o 
  -3   0  20        0.00        2.99     10.50 o 
  -2   0  20        7.31        6.49     10.50 o 
  -1   0  20       14.44       21.36      9.03 o 
   0   0  20       20.37       19.46     12.09 o 
   1   0  20        0.31       -3.64     11.43 o 
  -9   1  20        3.09        3.34      5.92 o 
  -8   1  20       16.19        8.23      6.86 o 
  -7   1  20       28.56       32.89      7.54 o 
  -6   1  20       50.86       49.47      7.00 o 
  -5   1  20        5.23        3.40      6.47 o 
  -4   1  20        6.33       -1.71      6.85 o 
  -3   1  20       25.68       19.76      7.23 o 
  -2   1  20       40.98       29.23      8.96 o 
  -1   1  20       30.45       33.41      9.08 o 
   0   1  20        5.60       18.65      7.41 o 
   1   1  20       26.32       17.69     18.20 o 
   2   1  20       25.19       17.55     11.85 o 
  -8   2  20        0.55        8.98      9.05 o 
  -7   2  20       17.63       35.94     15.59 o 
  -6   2  20       87.15       93.73      9.68 o 
  -5   2  20       11.95       15.24      6.23 o 
  -4   2  20       33.75       37.81     10.91 o 
  -3   2  20       34.58       16.51     10.34 o 
  -2   2  20        7.72       15.92      7.74 o 
  -1   2  20        3.32       12.76      7.19 o 
   0   2  20        2.12       -0.51     12.51 o 
   1   2  20        0.14        7.54     10.46 o 
  -7   3  20       21.62       48.45     10.18 o 
  -6   3  20        4.75        0.78     13.04 o 
  -5   3  20        3.77        6.50     11.30 o 
  -4   3  20        0.10       -3.22      7.84 o 
  -3   3  20        0.97       -7.77      7.77 o 
  -2   3  20       90.32       90.45     11.72 o 
  -1   3  20        1.84       -4.12      8.69 o 
  -7   1  21       25.90       20.12      6.96 o 
  -6   1  21        5.02       -1.30      6.71 o 
  -5   1  21       23.75       29.18      8.58 o 
  -4   1  21       11.29       14.00      7.89 o 
  -3   1  21        1.14        1.00      8.68 o 
  -2   1  21        0.52        7.51     15.28 o 
  -1   1  21       11.64        8.70      8.10 o 
   0   1  21        0.26       -3.64     18.86 o 
  -6   2  21       16.41       33.71      8.98 o 
  -5   2  21       12.58       39.65     12.11 o 
  -4   2  21        0.53      -12.62     12.62 o 
  -3   2  21        4.56       -0.08      6.39 o 
  -2   2  21       12.45       10.84      9.58 o 
                                                 
